# Supplementary material for: tRF-5028c disrupts trophoblast function in recurrent spontaneous abortion by inhibiting CRKL-mediated Rap1 signaling pathway
Source: Cell Mol Biol Lett. 2025 Mar 5;30:28. doi: 10.1186/s11658-025-00706-w (PMC11881442; doi:10.1186/s11658-025-00706-w)
Supplement: Supplementary file 2 — Supplementary Material 2: Table S3. Prediction of target genes of 10 tsRNA candidates based on miRanda and TargetScan. [file 11658_2025_706_MOESM2_ESM.xlsx]

## Sheet: Summary_targets
Table S3. Prediction of target genes of 10 tsRNA candidates based on miRanda and TargetScan.
tsRNA	Seqname	Gene	UTR Length
tRF-1-30-His-GTG-1	ENST00000247668	TRAF2	706
tRF-1-30-His-GTG-1	NM_004746	DLGAP1	3153
tRF-1-30-His-GTG-1	NM_012268	PLD3	312
tRF-1-30-His-GTG-1	ENST00000366513	CNST	2679
tRF-1-30-His-GTG-1	ENST00000334574	FSD2	3986
tRF-1-30-His-GTG-1	ENST00000219596	MEFV	1113
tRF-1-30-His-GTG-1	NM_017849	TMEM127	3600
tRF-1-30-His-GTG-1	NM_001037813	ZNF284	2353
tRF-1-30-His-GTG-1	NM_058246	DNAJB6	1341
tRF-1-30-His-GTG-1	NM_030796	VOPP1	2242
tRF-1-30-His-GTG-1	NM_152568	NKX6-3	1271
tRF-1-30-His-GTG-1	NM_080818	OXGR1	1027
tRF-1-30-His-GTG-1	NM_080819	GPR78	2660
tRF-1-30-His-GTG-1	ENST00000313080	RHBDF2	737
tRF-1-30-His-GTG-1	NM_001358699	RNF227	2198
tRF-1-30-His-GTG-1	ENST00000371497	TSHZ2	8195
tRF-1-30-His-GTG-1	ENST00000400485	MORC3	1350
tRF-1-30-His-GTG-1	ENST00000478722	GPHN	866
tRF-1-30-His-GTG-1	ENST00000369663	TBX18	4083
tRF-1-30-His-GTG-1	NM_001349609	CAMTA1	3184
tRF-1-30-His-GTG-1	ENST00000341105	GATA2	1592
tRF-1-30-His-GTG-1	ENST00000433959	VOPP1	2241
tRF-1-30-His-GTG-1	ENST00000296754	ERAP1	2383
tRF-1-30-His-GTG-1	NM_001354611	EHMT1	1932
tRF-1-30-His-GTG-1	NM_001144967	NEDD4L	5270
tRF-1-30-His-GTG-1	NM_172037	RDH10	2245
tRF-1-30-His-GTG-1	NM_000336	SCNN1B	493
tRF-1-30-His-GTG-1	NM_000338	SLC12A1	1193
tRF-1-30-His-GTG-1	NM_007108	ELOB	576
tRF-1-30-His-GTG-1	ENST00000394232	SV2B	8757
tRF-1-30-His-GTG-1	ENST00000286186	CASP10	3924
tRF-1-30-His-GTG-1	ENST00000457143	ATP5PF	160
tRF-1-30-His-GTG-1	NM_004732	KCNAB3	1243
tRF-1-30-His-GTG-1	ENST00000410023	IL1R1	3115
tRF-1-30-His-GTG-1	ENST00000376945	SOX21	1587
tRF-1-30-His-GTG-1	NM_001136134	RPL28	3867
tRF-1-30-His-GTG-1	NM_004329	BMPR1A	1469
tRF-1-30-His-GTG-1	NM_003826	NAPG	2543
tRF-1-30-His-GTG-1	NM_001004734	OR14I1	3229
tRF-1-30-His-GTG-1	NM_001990	EYA3	4122
tRF-1-30-His-GTG-1	NM_176823	S100A7A	3913
tRF-1-30-His-GTG-1	ENST00000375200	ZNF341	752
tRF-1-30-His-GTG-1	NM_022918	TMEM135	7491
tRF-1-30-His-GTG-1	NM_001367804	KIF23	685
tRF-1-30-His-GTG-1	NM_000430	PAFAH1B1	3813
tRF-1-30-His-GTG-1	NM_001281463	SMC1A	5954
tRF-1-30-His-GTG-1	NM_001127	AP1B1	1141
tRF-1-30-His-GTG-1	NM_001364012	NOTCH2NLC	7670
tRF-1-30-His-GTG-1	NM_005088	AKAP17A	924
tRF-1-30-His-GTG-1	ENST00000225388	NUFIP2	8703
tRF-1-30-His-GTG-1	ENST00000399396	N4BP2L2	201
tRF-1-30-His-GTG-1	NM_020848	JCAD	5079
tRF-1-30-His-GTG-1	NM_001351346	TPCN1	2508
tRF-1-30-His-GTG-1	NM_152990	PXT1	1218
tRF-1-30-His-GTG-1	NM_021020	LZTS1	3557
tRF-1-30-His-GTG-1	NM_203297	TRIM7	1242
tRF-1-30-His-GTG-1	NM_005679	TAF1C	1086
tRF-1-30-His-GTG-1	NM_007210	GALNT6	3127
tRF-1-30-His-GTG-1	ENST00000521913	DPYSL2	2467
tRF-1-30-His-GTG-1	NM_020699	GATAD2B	5450
tRF-1-30-His-GTG-1	NM_178509	STXBP4	13721
tRF-1-30-His-GTG-1	ENST00000298440	OXGR1	1027
tRF-1-30-His-GTG-1	ENST00000371019	FRAT2	1373
tRF-1-30-His-GTG-1	ENST00000327381	XKR4	17827
tRF-1-30-His-GTG-1	ENST00000405148	ALS2CR12	231
tRF-1-30-His-GTG-1	ENST00000550164	SMARCC2	361
tRF-1-30-His-GTG-1	ENST00000313669	COL26A1	1492
tRF-1-30-His-GTG-1	ENST00000335281	GNG2	3107
tRF-1-30-His-GTG-1	NM_001282866	MARCHF8	3654
tRF-1-30-His-GTG-1	NM_152293	TADA2B	2896
tRF-1-30-His-GTG-1	ENST00000373842	MED18	995
tRF-1-30-His-GTG-1	NM_003455	ZNF202	2082
tRF-1-30-His-GTG-1	NM_139067	SMARCC2	1330
tRF-1-30-His-GTG-1	NM_018012	KIF26B	6826
tRF-1-30-His-GTG-1	NM_015026	MON2	7727
tRF-1-30-His-GTG-1	ENST00000322213	SMC1A	5954
tRF-1-30-His-GTG-1	NM_015141	GPD1L	2805
tRF-1-30-His-GTG-1	NM_147147	BVES	4267
tRF-1-30-His-GTG-1	NM_020343	RALGAPA2	3759
tRF-1-30-His-GTG-1	ENST00000263857	POLR1A	7207
tRF-1-30-His-GTG-1	NM_001557	CXCR2	1367
tRF-1-30-His-GTG-1	NM_014941	MORC2	1673
tRF-1-30-His-GTG-1	NM_001161415	GPR17	884
tRF-1-30-His-GTG-1	ENST00000372037	BMPR1A	9119
tRF-1-30-His-GTG-1	NM_001370472	CNOT6	4157
tRF-1-30-His-GTG-1	ENST00000278060	PAOX	239
tRF-1-30-His-GTG-1	ENST00000304195	FRMD3	3296
tRF-1-30-His-GTG-1	NM_145754	KIFC2	752
tRF-1-30-His-GTG-1	ENST00000543010	NLRP2	244
tRF-1-30-His-GTG-1	ENST00000417564	DIP2A	2230
tRF-1-30-His-GTG-1	NM_001204375	NPR3	5374
tRF-1-30-His-GTG-1	NM_001042468	SUMF2	1058
tRF-1-30-His-GTG-1	NM_145263	SPATA18	2412
tRF-1-30-His-GTG-1	NM_001005463	EBF3	2696
tRF-1-30-His-GTG-1	ENST00000338595	GSTO2	127
tRF-1-30-His-GTG-1	ENST00000404826	SDK1	3616
tRF-1-30-His-GTG-1	ENST00000352371	APOL4	1946
tRF-1-30-His-GTG-1	ENST00000361671	NAA35	338
tRF-1-30-His-GTG-1	NM_172390	NFATC1	2374
tRF-1-30-His-GTG-1	ENST00000322342	ZADH2	6308
tRF-1-30-His-GTG-1	ENST00000367875	POGK	4064
tRF-1-30-His-GTG-1	NM_175748	UBR7	2180
tRF-1-30-His-GTG-1	NM_004171	SLC1A2	9689
tRF-1-30-His-GTG-1	NM_174894	TRAPPC5	4883
tRF-1-30-His-GTG-1	NM_194286	SRRM4	6253
tRF-1-30-His-GTG-1	NM_033449	FCHSD1	2196
tRF-1-30-His-GTG-1	NM_012425	RSU1	2782
tRF-1-30-His-GTG-1	ENST00000281441	TMEM45B	1318
tRF-1-30-His-GTG-1	ENST00000498707	ADAMTS9	1313
tRF-1-30-His-GTG-1	NM_022725	FANCF	2153
tRF-1-30-His-GTG-1	ENST00000315475	ZNF354C	3440
tRF-1-30-His-GTG-1	ENST00000358196	GAD1	1269
tRF-1-30-His-GTG-1	NM_001011537	FYTTD1	2537
tRF-1-30-His-GTG-1	ENST00000357203	C3orf18	1626
tRF-1-30-His-GTG-1	ENST00000361689	MACF1	1193
tRF-1-30-His-GTG-1	NM_001310	CREBL2	3110
tRF-1-30-His-GTG-1	NM_152833	TMEM250	1892
tRF-1-30-His-GTG-1	ENST00000396600	ABAT	3145
tRF-1-30-His-GTG-1	ENST00000261891	DAPK2	1484
tRF-1-30-His-GTG-1	NM_206914	EEF1AKMT3	2265
tRF-1-30-His-GTG-1	ENST00000376759	RBM3	1625
tRF-1-30-His-GTG-1	ENST00000341394	CAPRIN1	1789
tRF-1-30-His-GTG-1	NM_020933	ZNF317	1980
tRF-1-30-His-GTG-1	ENST00000393371	RASGEF1C	697
tRF-1-30-His-GTG-1	ENST00000240285	RDH10	2245
tRF-1-30-His-GTG-1	ENST00000392770	SCN3B	4610
tRF-1-30-His-GTG-1	NM_016955	SEPSECS	3917
tRF-1-30-His-GTG-1	ENST00000268459	NKD1	2955
tRF-1-30-His-GTG-1	ENST00000533486	RAB30	9032
tRF-1-30-His-GTG-1	ENST00000397195	PAFAH1B1	3813
tRF-1-30-His-GTG-1	ENST00000375135	FGD1	655
tRF-1-30-His-GTG-1	NM_006306	SMC1A	5954
tRF-1-30-His-GTG-1	ENST00000368926	C1orf56	962
tRF-1-30-His-GTG-1	NM_005458	GABBR2	2475
tRF-1-30-His-GTG-1	NM_006869	ADAP1	1021
tRF-1-30-His-GTG-1	ENST00000223795	TNFSF8	1087
tRF-1-30-His-GTG-1	NM_175062	RASGEF1C	706
tRF-1-30-His-GTG-1	NM_024505	NOX5	6066
tRF-1-30-His-GTG-1	NM_001011546	DSTN	2773
tRF-1-30-His-GTG-1	ENST00000373719	OGT	2103
tRF-1-30-His-GTG-1	NM_018400	SCN3B	4612
tRF-1-30-His-GTG-1	NM_006095	ATP8A1	4542
tRF-1-30-His-GTG-1	ENST00000253801	G6PC	1943
tRF-1-30-His-GTG-1	NM_001141972	DPH6	3101
tRF-1-30-His-GTG-1	NM_017805	RASIP1	213
tRF-1-30-His-GTG-1	ENST00000262105	MCM4	1382
tRF-1-30-His-GTG-1	NM_006909	RASGRF2	4392
tRF-1-30-His-GTG-1	ENST00000359801	SIRPB2	1576
tRF-1-30-His-GTG-1	NM_014003	DHX38	415
tRF-1-30-His-GTG-1	ENST00000344417	C7orf26	565
tRF-1-30-His-GTG-1	ENST00000261448	CASQ2	1234
tRF-1-30-His-GTG-1	NM_001128429	SMARCAD1	1758
tRF-1-30-His-GTG-1	NM_015353	KCTD2	2839
tRF-1-30-His-GTG-1	ENST00000303329	ARNT2	4239
tRF-1-30-His-GTG-1	ENST00000381799	RHOH	3005
tRF-1-30-His-GTG-1	NM_153274	BEST4	625
tRF-1-30-His-GTG-1	NM_015359	SLC39A14	3038
tRF-1-30-His-GTG-1	NM_015358	MORC3	1336
tRF-1-30-His-GTG-1	ENST00000321660	GJD4	309
tRF-1-30-His-GTG-1	NM_020165	RAD18	4282
tRF-1-30-His-GTG-1	NM_152653	UBE2E2	1963
tRF-1-30-His-GTG-1	ENST00000395634	NREP	937
tRF-1-30-His-GTG-1	ENST00000315677	DLGAP1	3153
tRF-1-30-His-GTG-1	NM_030648	SETD7	5625
tRF-1-30-His-GTG-1	NM_207417	CFAP77	809
tRF-1-30-His-GTG-1	NM_001347733	MID1	4058
tRF-1-30-His-GTG-1	NM_030643	APOL4	1947
tRF-1-30-His-GTG-1	NM_020798	USP35	1419
tRF-1-30-His-GTG-1	ENST00000438146	RBFOX2	5469
tRF-1-30-His-GTG-1	ENST00000407847	PRDM6	7065
tRF-1-30-His-GTG-1	ENST00000270162	SIK1	2227
tRF-1-30-His-GTG-1	ENST00000613503	SPPL2B	1886
tRF-1-30-His-GTG-1	NM_022755	IPPK	2649
tRF-1-30-His-GTG-1	ENST00000344111	COX19	3303
tRF-1-30-His-GTG-1	NM_001348265	TBC1D25	1634
tRF-1-30-His-GTG-1	NM_001354886	LOC100129484	1300
tRF-1-30-His-GTG-1	NM_001135734	ZNF384	1237
tRF-1-30-His-GTG-1	ENST00000368729	S100A7A	3916
tRF-1-30-His-GTG-1	NM_003704	FAM193A	707
tRF-1-30-His-GTG-1	ENST00000258494	ALDH1L2	4634
tRF-1-30-His-GTG-1	ENST00000611582	ARMC9	5313
tRF-1-30-His-GTG-1	NM_001352761	ENDOV	242
tRF-1-30-His-GTG-1	NM_001257145	DDX11	963
tRF-1-30-His-GTG-1	NM_001048199	RCC1	1189
tRF-1-30-His-GTG-1	NM_001370282	RGS6	4128
tRF-1-30-His-GTG-1	NM_020762	SRGAP1	19545
tRF-1-30-His-GTG-1	ENST00000374153	TMEM273	1139
tRF-1-30-His-GTG-1	NM_000373	UMPS	5188
tRF-1-30-His-GTG-1	NM_182920	ADAMTS9	1472
tRF-1-30-His-GTG-1	ENST00000301332	KIFC2	752
tRF-1-30-His-GTG-1	NM_001293274	CACHD1	1497
tRF-1-30-His-GTG-1	ENST00000282499	GRIA4	2353
tRF-1-30-His-GTG-1	ENST00000254898	MATN2	1004
tRF-1-30-His-GTG-1	NM_007327	GRIN1	1229
tRF-1-30-His-GTG-1	ENST00000215730	SNAP29	3382
tRF-1-30-His-GTG-1	ENST00000250457	EGLN3	1660
tRF-1-30-His-GTG-1	ENST00000435817	FCHSD1	2196
tRF-1-30-His-GTG-1	ENST00000318507	CXCR2	1369
tRF-1-30-His-GTG-1	ENST00000340738	PAPLN	1976
tRF-1-30-His-GTG-1	ENST00000237642	STBD1	1599
tRF-1-30-His-GTG-1	ENST00000368648	EBF3	2646
tRF-1-30-His-GTG-1	ENST00000378387	ARHGEF39	2643
tRF-1-30-His-GTG-1	NM_001134363	RBM20	3490
tRF-1-30-His-GTG-1	ENST00000370251	ZNF275	5153
tRF-1-30-His-GTG-1	NM_032888	COL27A1	1816
tRF-1-30-His-GTG-1	ENST00000320031	ITGA3	1402
tRF-1-30-His-GTG-1	ENST00000286364	RASA2	3029
tRF-1-30-His-GTG-1	NM_032818	ARHGEF39	2644
tRF-1-30-His-GTG-1	ENST00000238682	TGFB3	985
tRF-1-30-His-GTG-1	NM_001077243	GRIA4	2520
tRF-1-30-His-GTG-1	NM_015215	CAMTA1	3215
tRF-1-30-His-GTG-1	NM_001004330	PLEKHG7	1897
tRF-1-30-His-GTG-1	NM_022766	CERK	2724
tRF-1-30-His-GTG-1	ENST00000381271	KLHL42	4874
tRF-1-30-His-GTG-1	ENST00000268712	NCOR1	3139
tRF-1-30-His-GTG-1	NM_006690	MMP24	2389
tRF-1-30-His-GTG-1	NM_012373	OR3A3	2537
tRF-1-30-His-GTG-1	ENST00000228264	DDX11	955
tRF-1-30-His-GTG-1	NM_015074	KIF1B	5016
tRF-1-30-His-GTG-1	NM_001366307	KPNA5	9544
tRF-1-30-His-GTG-1	ENST00000296412	ADH5	1436
tRF-1-30-His-GTG-1	NM_001365836	PPP6R2	842
tRF-1-30-His-GTG-1	NM_001270397	G6PC	3478
tRF-1-30-His-GTG-1	NM_024308	DHRS11	601
tRF-1-30-His-GTG-1	NM_014859	ARHGAP44	1472
tRF-1-30-His-GTG-1	ENST00000251582	ADAMTS2	3016
tRF-1-30-His-GTG-1	NM_000855	GUCY1A2	13530
tRF-1-30-His-GTG-1	NM_000991	RPL28	3751
tRF-1-30-His-GTG-1	NM_152879	DGKD	2638
tRF-1-30-His-GTG-1	NM_020974	SCUBE2	1545
tRF-1-30-His-GTG-1	NM_001320836	N4BP2L2	577
tRF-1-30-His-GTG-1	NM_203284	RBPJ	4123
tRF-1-30-His-GTG-1	NM_145231	EFCAB11	2573
tRF-1-30-His-GTG-1	ENST00000360409	NRP2	3075
tRF-1-30-His-GTG-1	NM_005411	SFTPA1	1330
tRF-1-30-His-GTG-1	NM_012292	ARHGAP45	1825
tRF-1-30-His-GTG-1	ENST00000378062	NDP	1023
tRF-1-30-His-GTG-1	NM_001349704	HSPH1	2116
tRF-1-30-His-GTG-1	ENST00000389677	FAXC	9995
tRF-1-30-His-GTG-1	ENST00000267622	TRIP11	3682
tRF-1-30-His-GTG-1	ENST00000265071	CDH6	5838
tRF-1-30-His-GTG-1	ENST00000442253	PAQR8	3499
tRF-1-30-His-GTG-1	ENST00000437198	PARN	1016
tRF-1-30-His-GTG-1	NM_206594	ESRRG	3693
tRF-1-30-His-GTG-1	ENST00000278840	FADS2	1665
tRF-1-30-His-GTG-1	ENST00000428648	VOPP1	2241
tRF-1-30-His-GTG-1	NM_001355409	H3-2	2206
tRF-1-30-His-GTG-1	ENST00000371483	FFAR4	2463
tRF-1-30-His-GTG-1	ENST00000264057	DGKD	2640
tRF-1-30-His-GTG-1	ENST00000636176	C20orf204	242
tRF-1-30-His-GTG-1	ENST00000510636	CDHR2	302
tRF-1-30-His-GTG-1	NM_030583	MATN2	1011
tRF-1-30-His-GTG-1	NM_001256526	TMEM250	1900
tRF-1-30-His-GTG-1	ENST00000452135	MAPK9	3241
tRF-1-30-His-GTG-1	ENST00000334186	PPFIA3	799
tRF-1-30-His-GTG-1	ENST00000222002	SULT2A1	989
tRF-1-30-His-GTG-1	ENST00000309263	SCUBE2	654
tRF-1-30-His-GTG-1	NM_206866	BACH1	3315
tRF-1-30-His-GTG-1	ENST00000511600	RNF4	2035
tRF-1-30-His-GTG-1	ENST00000612753	PPP6R2	843
tRF-1-30-His-GTG-1	NM_001368865	MYO6	4525
tRF-1-30-His-GTG-1	NM_020201	NT5M	716
tRF-1-30-His-GTG-1	NM_001624	CRYBG1	3451
tRF-1-30-His-GTG-1	NM_014771	RNF40	2193
tRF-1-30-His-GTG-1	ENST00000381578	SHOX	2187
tRF-1-30-His-GTG-1	ENST00000247956	ZNF317	1980
tRF-1-30-His-GTG-1	ENST00000244333	LYPD3	564
tRF-1-30-His-GTG-1	NM_001288740	TMEM273	1156
tRF-1-30-His-GTG-1	NM_004310	RHOH	3005
tRF-1-30-His-GTG-1	ENST00000199389	EIF2AK1	2423
tRF-1-30-His-GTG-1	NM_017613	DONSON	754
tRF-1-30-His-GTG-1	ENST00000366628	NTPCR	5651
tRF-1-30-His-GTG-1	NM_014572	LATS2	1833
tRF-1-30-His-GTG-1	NM_016210	C3orf18	1632
tRF-1-30-His-GTG-1	ENST00000313871	AKAP17A	920
tRF-1-30-His-GTG-1	NM_001009610	NUTM2D	3323
tRF-1-30-His-GTG-1	NM_002268	KPNA4	7097
tRF-1-30-His-GTG-1	ENST00000319449	RUFY1	507
tRF-1-30-His-GTG-1	ENST00000456324	ZNF146	1452
tRF-1-30-His-GTG-1	NM_018443	ZNF302	1160
tRF-1-30-His-GTG-1	NM_001007122	FSD2	3986
tRF-1-30-His-GTG-1	NM_001145313	FSD1L	5950
tRF-1-30-His-GTG-1	NM_005961	MUC6	633
tRF-1-30-His-GTG-1	ENST00000261937	FLT4	1686
tRF-1-30-His-GTG-1	NM_133457	COL26A1	1494
tRF-1-30-His-GTG-1	NM_006931	SLC2A3	2183
tRF-1-30-His-GTG-1	NM_017852	NLRP2	239
tRF-1-30-His-GTG-1	ENST00000453424	MARCH8	3652
tRF-1-30-His-GTG-1	NM_024046	CAMKV	1329
tRF-1-30-His-GTG-1	ENST00000216264	CERK	2723
tRF-1-30-His-GTG-1	NM_001164179	ENTPD1	10883
tRF-1-30-His-GTG-1	ENST00000380591	BTF3	397
tRF-1-30-His-GTG-1	NM_152988	SPPL2B	1886
tRF-1-30-His-GTG-1	NM_014496	RPS6KA6	5927
tRF-1-30-His-GTG-1	NM_000663	ABAT	3145
tRF-1-30-His-GTG-1	NM_000149	FUT3	866
tRF-1-30-His-GTG-1	NM_001365999	SZT2	3767
tRF-1-30-His-GTG-1	NM_001252274	UGT2A1	955
tRF-1-30-His-GTG-1	NM_014314	DDX58	1820
tRF-1-30-His-GTG-1	ENST00000325307	HMGB3	2861
tRF-1-30-His-GTG-1	NM_152621	SGMS2	4494
tRF-1-30-His-GTG-1	NM_004265	FADS2	1665
tRF-1-30-His-GTG-1	ENST00000298573	DUSP16	1476
tRF-1-30-His-GTG-1	ENST00000369066	CRYBG1	1885
tRF-1-30-His-GTG-1	ENST00000232607	UMPS	1109
tRF-1-30-His-GTG-1	ENST00000372876	TBCC	552
tRF-1-30-His-GTG-1	ENST00000358933	EDC4	355
tRF-1-30-His-GTG-1	ENST00000436886	CASTOR3	1992
tRF-1-30-His-GTG-1	ENST00000265080	RASGRF2	4386
tRF-1-30-His-GTG-1	ENST00000620048	DENND1B	5712
tRF-1-30-His-GTG-1	ENST00000282541	GPD1L	2803
tRF-1-30-His-GTG-1	NM_003841	TNFRSF10C	406
tRF-1-30-His-GTG-1	ENST00000342295	RBPJ	649
tRF-1-30-His-GTG-1	ENST00000370053	STMN3	1630
tRF-1-30-His-GTG-1	ENST00000373871	EYA3	4122
tRF-1-30-His-GTG-1	NM_018270	MRGBP	2086
tRF-1-30-His-GTG-1	NM_000243	MEFV	1113
tRF-1-30-His-GTG-1	ENST00000291691	C21orf58	869
tRF-1-30-His-GTG-1	NM_020379	MAN1C1	2418
tRF-1-30-His-GTG-1	ENST00000297107	GALNT10	4012
tRF-1-30-His-GTG-1	ENST00000267406	CBLN3	1257
tRF-1-30-His-GTG-1	NM_175907	ZADH2	6303
tRF-1-30-His-GTG-1	ENST00000381401	SLC25A6	450
tRF-1-30-His-GTG-1	NM_007067	KAT7	7524
tRF-1-30-His-GTG-1	NM_015033	FNBP1	3352
tRF-1-30-His-GTG-1	ENST00000246069	DSTN	2773
tRF-1-30-His-GTG-1	NM_015425	POLR1A	7207
tRF-1-30-His-GTG-1	ENST00000320095	METRNL	544
tRF-1-30-His-GTG-1	NM_014400	LYPD3	564
tRF-1-30-His-GTG-1	NM_000817	GAD1	1267
tRF-1-30-His-GTG-1	ENST00000396307	RAB27A	2541
tRF-1-30-His-GTG-1	NM_004865	TBPL1	3390
tRF-1-30-His-GTG-1	NM_053050	MRPL53	137
tRF-1-30-His-GTG-1	ENST00000341319	KLHL6	4396
tRF-1-30-His-GTG-1	NM_005342	HMGB3	2854
tRF-1-30-His-GTG-1	ENST00000274031	SETD7	5627
tRF-1-30-His-GTG-1	ENST00000303790	KCNAB3	1243
tRF-1-30-His-GTG-1	ENST00000225972	LRRC59	1750
tRF-1-30-His-GTG-1	ENST00000366847	FGFR1OP	12735
tRF-1-30-His-GTG-1	ENST00000258457	C2orf49	3840
tRF-1-30-His-GTG-1	NM_032977	CASP10	3923
tRF-1-30-His-GTG-1	NM_006766	KAT6A	2726
tRF-1-30-His-GTG-1	ENST00000333229	BRWD1	2850
tRF-1-30-His-GTG-1	NM_001321243	VOPP1	2141
tRF-1-30-His-GTG-1	ENST00000394684	SGMS2	4494
tRF-1-30-His-GTG-1	NM_022659	EBF2	2884
tRF-1-30-His-GTG-1	NM_001321249	VOPP1	2146
tRF-1-30-His-GTG-1	NM_016138	COQ7	1937
tRF-1-30-His-GTG-1	ENST00000248098	JPT2	3088
tRF-1-30-His-GTG-1	ENST00000241502	FYTTD1	5687
tRF-1-30-His-GTG-1	NM_001003703	ATP5PF	160
tRF-1-30-His-GTG-1	ENST00000434248	ZNF780B	6097
tRF-1-30-His-GTG-1	NM_001080543	CACTIN	1278
tRF-1-30-His-GTG-1	NM_015044	GGA2	4048
tRF-1-30-His-GTG-1	NM_001242672	TTC34	99
tRF-1-30-His-GTG-1	NM_153000	APCDD1	1911
tRF-1-30-His-GTG-1	NM_153001	PSMC4	459
tRF-1-30-His-GTG-1	NM_138361	LRSAM1	602
tRF-1-30-His-GTG-1	ENST00000253329	PPIL4	720
tRF-1-30-His-GTG-1	ENST00000233826	KCNJ13	1727
tRF-1-30-His-GTG-1	ENST00000261758	MESD	3465
tRF-1-30-His-GTG-1	NM_018890	RAC1	1521
tRF-1-30-His-GTG-1	NM_005110	GFPT2	866
tRF-1-30-His-GTG-1	NM_001257370	EME2	5464
tRF-1-30-His-GTG-1	NM_001166419	HDAC8	1280
tRF-1-30-His-GTG-1	ENST00000369301	NHLRC2	8658
tRF-1-30-His-GTG-1	NM_001244	TNFSF8	2786
tRF-1-30-His-GTG-1	ENST00000264926	RAD18	4281
tRF-1-30-His-GTG-1	NM_020921	NIN	3700
tRF-1-30-His-GTG-1	NM_001031617	COX19	4526
tRF-1-30-His-GTG-1	ENST00000609686	GRIN2B	22552
tRF-1-30-His-GTG-1	NM_001025069	ARPP21	1858
tRF-1-30-His-GTG-1	ENST00000412368	JMJD8	1123
tRF-1-30-His-GTG-1	NM_025203	WDCP	1586
tRF-1-30-His-GTG-1	ENST00000300289	PDIA3	2061
tRF-1-30-His-GTG-1	ENST00000618403	DHRS11	601
tRF-1-30-His-GTG-1	ENST00000388866	NOX5	465
tRF-1-30-His-GTG-1	NM_021174	CCAR2	1832
tRF-1-30-His-GTG-1	ENST00000336139	ZNF202	1820
tRF-1-30-His-GTG-1	ENST00000278979	DUSP15	767
tRF-1-30-His-GTG-1	ENST00000398958	RCC1	1189
tRF-1-30-His-GTG-1	NM_001278471	MON2	7727
tRF-1-30-His-GTG-1	NM_201520	SLC25A35	1853
tRF-1-30-His-GTG-1	NM_003660	PPFIA3	801
tRF-1-30-His-GTG-1	NM_022787	NMNAT1	2797
tRF-1-30-His-GTG-1	NM_030961	TRIM56	8387
tRF-1-30-His-GTG-1	NM_012090	MACF1	1344
tRF-1-30-His-GTG-1	NM_001364105	CDH12	1061
tRF-1-30-His-GTG-1	NM_001304433	LOC101928841	3768
tRF-1-30-His-GTG-1	NM_004041	ARRB1	6041
tRF-1-30-His-GTG-1	ENST00000392845	SLC33A1	7186
tRF-1-30-His-GTG-1	NM_001564	ING2	1477
tRF-1-30-His-GTG-1	ENST00000356083	COL27A1	1816
tRF-1-30-His-GTG-1	ENST00000340967	ACER2	1384
tRF-1-30-His-GTG-1	NM_004580	RAB27A	2540
tRF-1-30-His-GTG-1	NM_018226	RNPEPL1	3480
tRF-1-30-His-GTG-1	NM_005780	LHFPL6	1044
tRF-1-30-His-GTG-1	ENST00000381668	ATP8A1	4543
tRF-1-30-His-GTG-1	NM_020159	SMARCAD1	1758
tRF-1-30-His-GTG-1	ENST00000268482	DHX38	415
tRF-1-30-His-GTG-1	NM_014743	KIAA0232	3198
tRF-1-30-His-GTG-1	ENST00000265713	KAT6A	2726
tRF-1-30-His-GTG-1	NM_020782	KLHL42	4874
tRF-1-30-His-GTG-1	ENST00000613538	LEPROT	4088
tRF-1-30-His-GTG-1	ENST00000515604	FAM47E-STBD1	1947
tRF-1-30-His-GTG-1	ENST00000418388	TMEM250	1900
tRF-1-30-His-GTG-1	ENST00000359741	SLC39A14	2987
tRF-1-30-His-GTG-1	ENST00000372524	ZNF503	919
tRF-1-30-His-GTG-1	ENST00000322897	NAPG	2540
tRF-1-30-His-GTG-1	ENST00000332082	WSCD2	2194
tRF-1-30-His-GTG-1	NM_001286233	SLC2A14	1802
tRF-1-30-His-GTG-1	NM_001004713	OR1I1	4837
tRF-1-30-His-GTG-1	ENST00000278379	SLC1A2	9688
tRF-1-30-His-GTG-1	ENST00000219299	CCDC113	4059
tRF-1-30-His-GTG-1	NM_000693	ALDH1A3	1852
tRF-1-30-His-GTG-1	ENST00000373833	RCC1	1293
tRF-1-30-His-GTG-1	NM_001004714	OR4K13	4445
tRF-1-30-His-GTG-1	NM_020654	SENP7	1738
tRF-1-30-His-GTG-1	ENST00000429344	CACTIN	1282
tRF-1-30-His-GTG-1	NM_001003682	TMEM200B	1476
tRF-1-30-His-GTG-1	NM_001164213	LRCH1	2390
tRF-1-30-His-GTG-1	NM_032511	FAXC	9996
tRF-1-30-His-GTG-1	ENST00000262177	DNAJB6	1341
tRF-1-30-His-GTG-1	ENST00000374392	NCMAP	3578
tRF-1-30-His-GTG-1	NM_018963	BRWD1	2850
tRF-1-30-His-GTG-1	NM_018509	LRRC59	1750
tRF-1-30-His-GTG-1	NM_025158	RUFY1	493
tRF-1-30-His-GTG-1	NM_001080437	SNED1	3932
tRF-1-30-His-GTG-1	NM_001204418	RGS6	3780
tRF-1-30-His-GTG-1	NM_024015	HOXB4	1215
tRF-1-30-His-GTG-1	ENST00000641693	OR2A5	7508
tRF-1-30-His-GTG-1	ENST00000392432	TMEM44	856
tRF-1-30-His-GTG-1	ENST00000381569	LZTS1	3557
tRF-1-30-His-GTG-1	ENST00000259455	GABBR2	2475
tRF-1-30-His-GTG-1	NM_032772	ZNF503	919
tRF-1-30-His-GTG-1	NM_173658	ZNF660	4504
tRF-1-30-His-GTG-1	NM_181745	FFAR4	2463
tRF-1-30-His-GTG-1	ENST00000399921	BACH1	3315
tRF-1-30-His-GTG-1	NM_152363	ANKLE1	1094
tRF-1-30-His-GTG-1	NM_001320479	DUSP15	767
tRF-1-30-His-GTG-1	NM_001300816	ZCCHC10	1598
tRF-1-30-His-GTG-1	NM_183239	GSTO2	5666
tRF-1-30-His-GTG-1	NM_001005920	JMJD8	1124
tRF-1-30-His-GTG-1	NM_032289	PSD2	1992
tRF-1-30-His-GTG-1	ENST00000369519	RBM20	3491
tRF-1-30-His-GTG-1	NM_033656	BRWD1	10777
tRF-1-30-His-GTG-1	ENST00000243253	SEC61A1	2020
tRF-1-30-His-GTG-1	NM_001004431	METRNL	547
tRF-1-30-His-GTG-1	NM_032936	TMEM60	244
tRF-1-30-His-GTG-1	NM_032932	RAB11FIP4	6480
tRF-1-30-His-GTG-1	ENST00000322444	KCTD2	2837
tRF-1-30-His-GTG-1	ENST00000222145	RASIP1	211
tRF-1-30-His-GTG-1	ENST00000290039	CACHD1	1497
tRF-1-30-His-GTG-1	NM_001286839	FARP1	6855
tRF-1-30-His-GTG-1	NM_199344	SFT2D2	10481
tRF-1-30-His-GTG-1	NM_139163	FLACC1	384
tRF-1-30-His-GTG-1	NM_033390	ZC3H12C	6104
tRF-1-30-His-GTG-1	ENST00000359440	TMC3	1202
tRF-1-30-His-GTG-1	ENST00000303225	FUT3	863
tRF-1-30-His-GTG-1	NM_001080508	TBX18	4187
tRF-1-30-His-GTG-1	ENST00000355285	APCDD1	1910
tRF-1-30-His-GTG-1	ENST00000258105	MRPL53	161
tRF-1-30-His-GTG-1	ENST00000231721	SEMA3G	2550
tRF-1-30-His-GTG-1	ENST00000309594	MRPL57	1859
tRF-1-30-His-GTG-1	ENST00000392373	STX2	1189
tRF-1-30-His-GTG-1	ENST00000306954	GON7	794
tRF-1-30-His-GTG-1	ENST00000237353	PMFBP1	241
tRF-1-30-His-GTG-1	NM_001324276	CXorf40A	5920
tRF-1-30-His-GTG-1	ENST00000335327	WASF3	3103
tRF-1-30-His-GTG-1	NM_025124	TMEM134	2904
tRF-1-30-His-GTG-1	NM_173833	SCARA5	2051
tRF-1-30-His-GTG-1	ENST00000610540	CAB39L	2159
tRF-1-30-His-GTG-1	NM_014848	SV2B	10013
tRF-1-30-His-GTG-1	ENST00000219837	KNOP1	3330
tRF-1-30-His-GTG-1	ENST00000324685	RNF40	2193
tRF-1-30-His-GTG-1	NM_022055	KCNK12	11617
tRF-1-30-His-GTG-1	NM_053064	GNG2	3108
tRF-1-30-His-GTG-1	NM_001367757	ZNF275	4951
tRF-1-30-His-GTG-1	ENST00000374332	MAN1C1	2418
tRF-1-30-His-GTG-1	NM_022115	PRDM15	3015
tRF-1-30-His-GTG-1	ENST00000306562	ZNF672	884
tRF-1-30-His-GTG-1	NM_024836	ZNF672	884
tRF-1-30-His-GTG-1	NM_080546	SLC44A1	8290
tRF-1-30-His-GTG-1	ENST00000393630	MON2	4834
tRF-1-30-His-GTG-1	NM_030925	CAB39L	2164
tRF-1-30-His-GTG-1	ENST00000287996	IPPK	2648
tRF-1-30-His-GTG-1	NM_002758	MAP2K6	12112
tRF-1-30-His-GTG-1	NM_021138	TRAF2	706
tRF-1-30-His-GTG-1	NM_002971	SATB1	3791
tRF-1-30-His-GTG-1	NM_001386	DPYSL2	2469
tRF-1-30-His-GTG-1	NM_005898	CAPRIN1	3243
tRF-1-30-His-GTG-1	ENST00000295148	WDCP	1593
tRF-1-30-His-GTG-1	NM_002752	MAPK9	3241
tRF-1-30-His-GTG-1	NM_015719	COL5A3	850
tRF-1-30-His-GTG-1	ENST00000246186	MMP24	2389
tRF-1-30-His-GTG-1	NM_174938	FRMD3	3294
tRF-1-30-His-GTG-1	ENST00000302506	CDC25A	1799
tRF-1-30-His-GTG-1	ENST00000373609	TXLNA	3090
tRF-1-30-His-GTG-1	NM_138555	KIF23	620
tRF-1-30-His-GTG-1	NM_013272	SLCO3A1	2768
tRF-1-30-His-GTG-1	ENST00000380993	SLC12A1	1191
tRF-1-30-His-GTG-1	ENST00000379959	IL2RA	2183
tRF-1-30-His-GTG-1	ENST00000567759	TAF1C	1086
tRF-1-30-His-GTG-1	NM_006576	AVIL	505
tRF-1-30-His-GTG-1	ENST00000218075	GLRA2	1327
tRF-1-30-His-GTG-1	NM_138399	TMEM44	851
tRF-1-30-His-GTG-1	NM_001010980	NCMAP	3580
tRF-1-30-His-GTG-1	ENST00000445217	ZNF793	5456
tRF-1-30-His-GTG-1	ENST00000536534	PLD5	6868
tRF-1-30-His-GTG-1	NM_001145661	GATA2	1592
tRF-1-30-His-GTG-1	ENST00000620340	RPS6KA6	5931
tRF-1-30-His-GTG-1	ENST00000235628	NT5C1A	7892
tRF-1-30-His-GTG-1	ENST00000453626	DONSON	800
tRF-1-30-His-GTG-1	ENST00000307768	JAGN1	972
tRF-1-30-His-GTG-1	NM_032151	PCBD2	1963
tRF-1-30-His-GTG-1	ENST00000368655	GATAD2B	5452
tRF-1-30-His-GTG-1	ENST00000544440	MYCBP2	721
tRF-1-30-His-GTG-1	NM_153717	EVC	3268
tRF-1-30-His-GTG-1	NM_001077637	RAB6D	2464
tRF-1-30-His-GTG-1	NM_032520	GNPTG	1022
tRF-1-30-His-GTG-1	ENST00000396577	SLC12A1	1193
tRF-1-30-His-GTG-1	NM_032526	NT5C1A	7892
tRF-1-30-His-GTG-1	NM_014667	VGLL4	2487
tRF-1-30-His-GTG-1	NM_002582	PARN	1016
tRF-1-30-His-GTG-1	NM_004653	KDM5D	2130
tRF-1-30-His-GTG-1	ENST00000396271	ACBD5	2213
tRF-1-30-His-GTG-1	ENST00000394095	SENP7	1738
tRF-1-30-His-GTG-1	ENST00000222803	FKBP14	4148
tRF-1-30-His-GTG-1	ENST00000013070	UBR7	2180
tRF-1-30-His-GTG-1	NM_024093	C2orf49	3840
tRF-1-30-His-GTG-1	ENST00000342190	SUMF2	799
tRF-1-30-His-GTG-1	NM_001287339	CAB39L	2164
tRF-1-30-His-GTG-1	NM_001308103	EGLN3	1664
tRF-1-30-His-GTG-1	NM_178568	RTN4RL1	1819
tRF-1-30-His-GTG-1	NM_000411	HLCS	5620
tRF-1-30-His-GTG-1	ENST00000323301	LRSAM1	600
tRF-1-30-His-GTG-1	ENST00000324348	RNF227	2183
tRF-1-30-His-GTG-1	NM_000417	IL2RA	2180
tRF-1-30-His-GTG-1	NM_004393	DAG1	2416
tRF-1-30-His-GTG-1	ENST00000544369	GPR17	883
tRF-1-30-His-GTG-1	ENST00000232978	NKTR	2760
tRF-1-30-His-GTG-1	NM_207128	PAOX	156
tRF-1-30-His-GTG-1	NM_207127	PAOX	386
tRF-1-30-His-GTG-1	NM_006927	ST3GAL2	5712
tRF-1-30-His-GTG-1	NM_001354067	ENOSF1	3987
tRF-1-30-His-GTG-1	ENST00000379672	ARHGAP44	1471
tRF-1-30-His-GTG-1	NM_000671	ADH5	1438
tRF-1-30-His-GTG-1	NM_014329	EDC4	349
tRF-1-30-His-GTG-1	NM_001282934	PRDM15	3015
tRF-1-30-His-GTG-1	NM_001282933	ZNF341	752
tRF-1-30-His-GTG-1	NM_017526	LEPROT	4088
tRF-1-30-His-GTG-1	NM_001303246	RASA2	3043
tRF-1-30-His-GTG-1	NM_014326	DAPK2	1484
tRF-1-30-His-GTG-1	NM_001286537	C2orf49	3840
tRF-1-30-His-GTG-1	NM_001636	SLC25A6	450
tRF-1-30-His-GTG-1	NM_031859	PCDHA10	9657
tRF-1-30-His-GTG-1	ENST00000641398	OR1I1	4837
tRF-1-30-His-GTG-1	NM_002065	GLUL	6312
tRF-1-30-His-GTG-1	NM_014413	EIF2AK1	2426
tRF-1-30-His-GTG-1	NM_016442	ERAP1	2390
tRF-1-30-His-GTG-1	ENST00000316738	EFCAB11	2574
tRF-1-30-His-GTG-1	ENST00000420843	ARRB1	1981
tRF-1-30-His-GTG-1	NM_001039999	FAM83G	2568
tRF-1-30-His-GTG-1	NM_001077238	SPPL2B	2192
tRF-1-30-His-GTG-1	NM_024599	RHBDF2	740
tRF-1-30-His-GTG-1	ENST00000641627	OR1M1	1483
tRF-1-30-His-GTG-1	NM_080607	VSTM2L	1092
tRF-1-30-His-GTG-1	NM_001134836	SIRPB2	1578
tRF-1-30-His-GTG-1	NM_198563	STIMATE	3720
tRF-1-30-His-GTG-1	NM_003876	TMEM11	374
tRF-1-30-His-GTG-1	ENST00000231749	ZMYND10	300
tRF-1-30-His-GTG-1	NM_001284351	SLC9A3	2923
tRF-1-30-His-GTG-1	NM_001006618	MAPKAP1	282
tRF-1-30-His-GTG-1	NM_022140	EPB41L4A	2371
tRF-1-30-His-GTG-1	ENST00000519716	UNC13A	4726
tRF-1-30-His-GTG-1	NM_032539	SLITRK2	4889
tRF-1-30-His-GTG-1	ENST00000311223	GLUL	2700
tRF-1-30-His-GTG-1	NM_014862	ARNT2	4235
tRF-1-30-His-GTG-1	NM_024067	C7orf26	565
tRF-1-30-His-GTG-1	ENST00000332503	HOXB4	1209
tRF-1-30-His-GTG-1	NM_181672	OGT	2098
tRF-1-30-His-GTG-1	NM_001283018	NAPB	2857
tRF-1-30-His-GTG-1	ENST00000545947	DAG1	2416
tRF-1-30-His-GTG-1	NM_015284	SZT2	3767
tRF-1-30-His-GTG-1	ENST00000318445	SLCO3A1	2768
tRF-1-30-His-GTG-1	ENST00000369831	GSTM2	973
tRF-1-30-His-GTG-1	NM_014804	KIAA0753	1600
tRF-1-30-His-GTG-1	ENST00000270357	RNPEPL1	3480
tRF-1-30-His-GTG-1	NM_145698	ACBD5	2216
tRF-1-30-His-GTG-1	NM_001031695	RBFOX2	5469
tRF-1-30-His-GTG-1	ENST00000405578	RPAIN	376
tRF-1-30-His-GTG-1	ENST00000524115	NKX6-3	1271
tRF-1-30-His-GTG-1	ENST00000228865	CREBL2	3110
tRF-1-30-His-GTG-1	ENST00000282903	PLOD2	1277
tRF-1-30-His-GTG-1	NM_144664	FAM76B	2608
tRF-1-30-His-GTG-1	ENST00000295213	SPATA18	2405
tRF-1-30-His-GTG-1	ENST00000285279	VOPP1	2242
tRF-1-30-His-GTG-1	NM_130446	KLHL6	4376
tRF-1-30-His-GTG-1	ENST00000267260	SRRM4	6253
tRF-1-30-His-GTG-1	ENST00000217740	RNF125	4829
tRF-1-30-His-GTG-1	ENST00000324666	FAM193A	697
tRF-1-30-His-GTG-1	NM_001160213	PMFBP1	241
tRF-1-30-His-GTG-1	NM_002938	RNF4	2037
tRF-1-30-His-GTG-1	ENST00000260363	KIF23	610
tRF-1-30-His-GTG-1	ENST00000335565	SLITRK2	4893
tRF-1-30-His-GTG-1	NM_013336	SEC61A1	2021
tRF-1-30-His-GTG-1	NM_001136239	PRDM6	7065
tRF-1-30-His-GTG-1	ENST00000322734	ZNF660	4505
tRF-1-30-His-GTG-1	ENST00000268719	GID4	3161
tRF-1-30-His-GTG-1	NM_001082578	RBFOX2	5469
tRF-1-30-His-GTG-1	NM_000877	IL1R1	3115
tRF-1-30-His-GTG-1	ENST00000317635	TMEM11	1044
tRF-1-30-His-GTG-1	NM_001142302	CCDC113	4053
tRF-1-30-His-GTG-1	ENST00000420504	TMEM200B	1471
tRF-1-30-His-GTG-1	ENST00000376771	TBC1D25	1634
tRF-1-30-His-GTG-1	NM_001018111	PODXL	4039
tRF-1-30-His-GTG-1	NM_001320814	SFTPA2	1357
tRF-1-30-His-GTG-1	NM_020911	PLXNA4	7147
tRF-1-30-His-GTG-1	NM_004751	GCNT3	3168
tRF-1-30-His-GTG-1	NM_000585	IL15	1139
tRF-1-30-His-GTG-1	ENST00000388995	FAM83G	2570
tRF-1-30-His-GTG-1	NM_173462	PAPLN	1958
tRF-1-30-His-GTG-1	ENST00000308511	CCAR2	1832
tRF-1-30-His-GTG-1	ENST00000310074	TADA2B	2898
tRF-1-30-His-GTG-1	NM_001330635	LRRC7	22476
tRF-1-30-His-GTG-1	NM_004454	ETV5	2325
tRF-1-30-His-GTG-1	ENST00000417717	SATB1	1230
tRF-1-30-His-GTG-1	NM_198321	GALNT10	4011
tRF-1-30-His-GTG-1	ENST00000400237	RFPL2	334
tRF-1-30-His-GTG-1	NM_003121	SPIB	2978
tRF-1-30-His-GTG-1	ENST00000389022	NT5M	714
tRF-1-30-His-GTG-1	ENST00000350437	DDX11	955
tRF-1-30-His-GTG-1	ENST00000300209	EEF1AKMT3	1757
tRF-1-30-His-GTG-1	NM_024565	CCNJL	4272
tRF-1-30-His-GTG-1	ENST00000453304	UNC5C	6730
tRF-1-30-His-GTG-1	ENST00000307659	KIAA0232	3198
tRF-1-30-His-GTG-1	NM_000514	GDNF	2974
tRF-1-30-His-GTG-1	NM_001079670	CAB39L	2164
tRF-1-30-His-GTG-1	ENST00000432992	GAS7	3378
tRF-1-30-His-GTG-1	ENST00000396801	ZNF384	1066
tRF-1-30-His-GTG-1	NM_001278318	LILRA1	1564
tRF-1-30-His-GTG-1	NM_001039580	MAP9	5123
tRF-1-30-His-GTG-1	ENST00000357586	AP1B1	1139
tRF-1-30-His-GTG-1	ENST00000400331	MACC1	6291
tRF-1-30-His-GTG-1	NM_004239	TRIP11	3682
tRF-1-30-His-GTG-1	NM_005385	NKTR	2760
tRF-1-30-His-GTG-1	ENST00000306085	TRIM56	1048
tRF-1-30-His-GTG-1	NM_006468	POLR3C	1984
tRF-1-30-His-GTG-1	NM_017675	CDHR2	302
tRF-1-30-His-GTG-1	ENST00000359052	SMARCAD1	1756
tRF-1-30-His-GTG-1	ENST00000454782	PXT1	1219
tRF-1-30-His-GTG-1	NM_001286476	C21orf58	586
tRF-1-30-His-GTG-1	NM_001143757	LRRC27	6266
tRF-1-30-His-GTG-1	NM_020686	ABAT	3139
tRF-1-30-His-GTG-1	NM_002204	ITGA3	1403
tRF-1-30-His-GTG-1	ENST00000647232	SLC12A1	901
tRF-1-30-His-GTG-1	ENST00000253778	GFPT2	874
tRF-1-30-His-GTG-1	NM_182943	PLOD2	1276
tRF-1-30-His-GTG-1	NM_001012502	CFAP157	2097
tRF-1-30-His-GTG-1	NM_001980	STX2	2300
tRF-1-30-His-GTG-1	ENST00000641664	OR4K13	4445
tRF-1-30-His-GTG-1	NM_003728	UNC5C	6729
tRF-1-30-His-GTG-1	ENST00000369977	MYO6	1600
tRF-1-30-His-GTG-1	ENST00000568107	GAN	13288
tRF-1-30-His-GTG-1	ENST00000263707	TFCP2L1	7754
tRF-1-30-His-GTG-1	ENST00000397641	MORC2	1673
tRF-1-30-His-GTG-1	ENST00000393356	CNOT6	4205
tRF-1-30-His-GTG-1	NM_014488	RAB30	9032
tRF-1-30-His-GTG-1	NM_001321881	NAA35	330
tRF-1-30-His-GTG-1	NM_052950	WDFY2	7940
tRF-1-30-His-GTG-1	NM_003239	TGFB3	1126
tRF-1-30-His-GTG-1	NM_024026	MRPL57	1856
tRF-1-30-His-GTG-1	ENST00000309859	GGA2	4048
tRF-1-30-His-GTG-1	NM_003998	NFKB1	708
tRF-1-30-His-GTG-1	NM_017901	TPCN1	2508
tRF-1-30-His-GTG-1	NM_018675	ZNF302	2223
tRF-1-30-His-GTG-1	ENST00000382254	CDH12	692
tRF-1-30-His-GTG-1	NM_024928	STN1	5115
tRF-1-30-His-GTG-1	ENST00000261588	KIAA0556	1740
tRF-1-30-His-GTG-1	ENST00000331238	RTN4RL1	1819
tRF-1-30-His-GTG-1	NM_015675	GADD45B	656
tRF-1-30-His-GTG-1	NM_152609	CNST	2690
tRF-1-30-His-GTG-1	NM_004932	CDH6	5838
tRF-1-30-His-GTG-1	NM_000908	NPR3	5374
tRF-1-30-His-GTG-1	ENST00000373461	VSTM2L	1097
tRF-1-30-His-GTG-1	NM_004937	CTNS	2734
tRF-1-30-His-GTG-1	ENST00000305494	TMEM135	1017
tRF-1-30-His-GTG-1	NM_005313	PDIA3	2060
tRF-1-30-His-GTG-1	ENST00000520164	EBF2	2879
tRF-1-30-His-GTG-1	ENST00000375377	JCAD	5083
tRF-1-30-His-GTG-1	ENST00000550785	TPCN1	2509
tRF-1-30-His-GTG-1	ENST00000257663	TMEM60	244
tRF-1-30-His-GTG-1	NM_173485	TSHZ2	8195
tRF-1-30-His-GTG-1	NM_032324	NTPCR	5651
tRF-1-30-His-GTG-1	NM_198513	PHF20L1	2060
tRF-1-30-His-GTG-1	NM_015277	NEDD4L	5270
tRF-1-30-His-GTG-1	NM_080797	DIDO1	3716
tRF-1-30-His-GTG-1	NM_201567	CDC25A	1799
tRF-1-30-His-GTG-1	ENST00000343036	CFAP77	807
tRF-1-30-His-GTG-1	ENST00000306376	ETV5	2331
tRF-1-30-His-GTG-1	ENST00000372207	BEST4	625
tRF-1-30-His-GTG-1	NM_001004354	NRARP	1953
tRF-1-30-His-GTG-1	ENST00000617876	NAPB	2857
tRF-1-30-His-GTG-1	ENST00000237264	TBPL1	3392
tRF-1-30-His-GTG-1	ENST00000075120	SLC2A3	2183
tRF-1-30-His-GTG-1	NM_007045	FGFR1OP	12740
tRF-1-30-His-GTG-1	NM_175885	FAM181B	2509
tRF-1-30-His-GTG-1	NM_003347	UBE2L3	2365
tRF-1-30-His-GTG-1	ENST00000446176	FNBP1	3352
tRF-1-30-His-GTG-1	NM_015154	MESD	3467
tRF-1-30-His-GTG-1	NM_020455	ADGRG6	2884
tRF-1-30-His-GTG-1	NM_001012659	ARGFX	4022
tRF-1-30-His-GTG-1	NM_001232	CASQ2	1236
tRF-1-30-His-GTG-1	NM_000834	GRIN2B	25446
tRF-1-30-His-GTG-1	NM_152911	PAOX	239
tRF-1-30-His-GTG-1	NM_152910	DGKH	13744
tRF-1-30-His-GTG-1	ENST00000261486	EPB41L4A	2369
tRF-1-30-His-GTG-1	ENST00000264956	EVC	3268
tRF-1-30-His-GTG-1	ENST00000409587	PLD3	310
tRF-1-30-His-GTG-1	NM_020954	RNF213	1982
tRF-1-30-His-GTG-1	ENST00000412718	NUTM2D	3323
tRF-1-30-His-GTG-1	ENST00000271375	SFT2D2	10485
tRF-1-30-His-GTG-1	NM_198514	NHLRC2	8656
tRF-1-30-His-GTG-1	NM_001353331	TMEM273	1481
tRF-1-30-His-GTG-1	NM_001004456	OR1M1	1483
tRF-1-30-His-GTG-1	NM_001080421	UNC13A	4726
tRF-1-30-His-GTG-1	NM_022101	CXorf56	1578
tRF-1-30-His-GTG-1	ENST00000366937	ESRRG	3685
tRF-1-30-His-GTG-1	NM_001369769	KIFC2	813
tRF-1-30-His-GTG-1	ENST00000321560	PLD6	1772
tRF-1-30-His-GTG-1	NM_004782	SNAP29	3377
tRF-1-30-His-GTG-1	ENST00000371763	GLT6D1	441
tRF-1-30-His-GTG-1	NM_003167	SULT2A1	988
tRF-1-30-His-GTG-1	NM_002063	GLRA2	1326
tRF-1-30-His-GTG-1	ENST00000595883	SPIB	2977
tRF-1-30-His-GTG-1	NM_001284269	EFCAB11	2573
tRF-1-30-His-GTG-1	ENST00000359827	PLXNA4	7138
tRF-1-30-His-GTG-1	NM_001098527	RFPL2	334
tRF-1-30-His-GTG-1	NM_001257096	PAX1	3924
tRF-1-30-His-GTG-1	ENST00000354914	SCARA5	2052
tRF-1-30-His-GTG-1	NM_201266	NRP2	3073
tRF-1-30-His-GTG-1	ENST00000321998	COQ7	1937
tRF-1-30-His-GTG-1	ENST00000610726	CSDE1	1253
tRF-1-30-His-GTG-1	NM_015493	KANK2	2291
tRF-1-30-His-GTG-1	NM_199078	CNNM3	2766
tRF-1-30-His-GTG-1	ENST00000264828	COL5A3	850
tRF-1-30-His-GTG-1	ENST00000536133	CXorf56	1578
tRF-1-30-His-GTG-1	ENST00000274773	TRIM7	1242
tRF-1-30-His-GTG-1	ENST00000329841	ALDH1A3	1853
tRF-1-30-His-GTG-1	ENST00000377921	RSU1	2783
tRF-1-30-His-GTG-1	NM_020806	GPHN	871
tRF-1-30-His-GTG-1	ENST00000327470	FANCF	2153
tRF-1-30-His-GTG-1	NM_014653	WSCD2	2193
tRF-1-30-His-GTG-1	ENST00000382592	LATS2	1838
tRF-1-30-His-GTG-1	NM_020772	NUFIP2	8700
tRF-1-30-His-GTG-1	NM_005914	MCM4	1381
tRF-1-30-His-GTG-1	ENST00000372325	SFTPA2	1357
tRF-1-30-His-GTG-1	NM_002242	KCNJ13	2389
tRF-1-30-His-GTG-1	NM_030626	LRRC27	6266
tRF-1-30-His-GTG-1	NM_014553	TFCP2L1	7753
tRF-1-30-His-GTG-1	NM_017638	MED18	995
tRF-1-30-His-GTG-1	ENST00000358780	FAM76B	2619
tRF-1-30-His-GTG-1	ENST00000310397	SNED1	3932
tRF-1-30-His-GTG-1	NM_004463	FGD1	655
tRF-1-30-His-GTG-1	ENST00000392185	SNX9	2239
tRF-1-30-His-GTG-1	ENST00000379589	LHFPL6	1044
tRF-1-30-His-GTG-1	NM_006311	NCOR1	3139
tRF-1-30-His-GTG-1	NM_020207	ERCC6L2	5239
tRF-1-30-His-GTG-1	NM_001195215	DENND1B	5711
tRF-1-30-His-GTG-1	NM_001097611	KNCN	2086
tRF-1-30-His-GTG-1	ENST00000278590	ZC3H12C	6104
tRF-1-30-His-GTG-1	ENST00000334256	KPNA4	7109
tRF-1-30-His-GTG-1	NM_001007553	CSDE1	1253
tRF-1-30-His-GTG-1	NM_001010887	ACER2	1868
tRF-1-30-His-GTG-1	NM_182734	PLCB1	3298
tRF-1-30-His-GTG-1	NM_001142483	NREP	1618
tRF-1-30-His-GTG-1	ENST00000262238	YY1	5192
tRF-1-30-His-GTG-1	NM_133367	PAQR8	3499
tRF-1-30-His-GTG-1	NM_001013659	ZNF793	5454
tRF-1-30-His-GTG-1	NM_017831	RNF125	4835
tRF-1-30-His-GTG-1	NM_017946	FKBP14	4148
tRF-1-30-His-GTG-1	NM_015202	KIAA0556	1740
tRF-1-30-His-GTG-1	ENST00000215631	GADD45B	658
tRF-1-30-His-GTG-1	ENST00000265074	NPR3	5368
tRF-1-30-His-GTG-1	ENST00000367609	ADGRG6	2733
tRF-1-30-His-GTG-1	ENST00000374720	SLC44A1	8290
tRF-1-30-His-GTG-1	NM_024109	METTL22	3496
tRF-1-30-His-GTG-1	NM_001286503	HSPH1	2344
tRF-1-30-His-GTG-1	NM_007145	ZNF146	1454
tRF-1-30-His-GTG-1	NM_024854	PYROXD1	2494
tRF-1-30-His-GTG-1	ENST00000274710	PSD2	1992
tRF-1-30-His-GTG-1	ENST00000317552	MID1	4058
tRF-1-30-His-GTG-1	NM_030653	DDX11	963
tRF-1-30-His-GTG-1	NM_001034173	ALDH1L2	4634
tRF-1-30-His-GTG-1	ENST00000343070	SCNN1B	498
tRF-1-30-His-GTG-1	ENST00000316099	HNF4A	3180
tRF-1-30-His-GTG-1	NM_003943	STBD1	1130
tRF-1-30-His-GTG-1	NM_001348255	SMIM10L2B	2501
tRF-1-30-His-GTG-1	NM_001323039	SV2B	10013
tRF-1-30-His-GTG-1	ENST00000421673	MUC6	635
tRF-1-30-His-GTG-1	ENST00000421176	ZNF284	2353
tRF-1-30-His-GTG-1	ENST00000446502	ZNF302	1095
tRF-1-30-His-GTG-1	ENST00000382103	SEPSECS	3917
tRF-1-30-His-GTG-1	NM_144570	JPT2	3088
tRF-1-30-His-GTG-1	NM_000266	NDP	1021
tRF-1-30-His-GTG-1	ENST00000311277	MAP9	5125
tRF-1-30-His-GTG-1	NM_001291965	WASF3	3100
tRF-1-30-His-GTG-1	NM_032490	GON7	794
tRF-1-30-His-GTG-1	ENST00000320640	ITFG1	1332
tRF-1-30-His-GTG-1	ENST00000377205	NMNAT1	2797
tRF-1-30-His-GTG-1	NM_178836	PLD6	1772
tRF-1-30-His-GTG-1	NM_032492	JAGN1	970
tRF-1-30-His-GTG-1	NM_178831	CASTOR3	1998
tRF-1-30-His-GTG-1	NM_001011655	TMEM44	851
tRF-1-30-His-GTG-1	NM_017542	POGK	3776
tRF-1-30-His-GTG-1	ENST00000373832	RCC1	976
tRF-1-30-His-GTG-1	ENST00000356628	NRARP	1953
tRF-1-30-His-GTG-1	ENST00000303635	CAMTA1	3215
tRF-1-30-His-GTG-1	NM_001145442	POTEM	5087
tRF-1-30-His-GTG-1	NM_015896	ZMYND10	297
tRF-1-30-His-GTG-1	NM_175852	TXLNA	3090
tRF-1-30-His-GTG-1	NM_015894	STMN3	1626
tRF-1-30-His-GTG-1	NM_001328666	ARHGAP29	4964
tRF-1-30-His-GTG-1	NM_001012991	KNOP1	4973
tRF-1-30-His-GTG-1	NM_006038	SPATA2	2227
tRF-1-30-His-GTG-1	ENST00000361413	KIAA0753	1596
tRF-1-30-His-GTG-1	ENST00000621161	RAB11FIP4	6480
tRF-1-30-His-GTG-1	NM_001005851	ZNF780B	6097
tRF-1-30-His-GTG-1	NM_182688	UBE2G2	2797
tRF-1-30-His-GTG-1	ENST00000356864	TNFRSF10C	406
tRF-1-30-His-GTG-1	NM_012365	OR2A5	7508
tRF-1-30-His-GTG-1	ENST00000296545	IL15	1139
tRF-1-30-His-GTG-1	NM_007038	ADAMTS5	6131
tRF-1-30-His-GTG-1	ENST00000598601	Z98049.1	1602
tRF-1-30-His-GTG-1	NM_004772	NREP	1618
tRF-1-30-His-GTG-1	ENST00000394458	ANKLE1	1094
tRF-1-30-His-GTG-1	ENST00000396703	UBE2E2	1962
tRF-1-30-His-GTG-1	ENST00000477224	CAMKV	1329
tRF-1-30-His-GTG-1	ENST00000422556	SPATA2	2225
tRF-1-30-His-GTG-1	ENST00000371207	ENTPD1	10883
tRF-1-30-His-GTG-1	ENST00000226574	NFKB1	708
tRF-1-30-His-GTG-1	ENST00000314641	BVES	4267
tRF-1-30-His-GTG-1	NM_012481	IKZF3	8071
tRF-1-30-His-GTG-1	ENST00000543050	ANAPC15	192
tRF-1-30-His-GTG-1	ENST00000543196	GALNT6	3132
tRF-1-30-Glu-CTC-1-M2	NM_175852	TXLNA	3090
tRF-1-30-Glu-CTC-1-M2	NM_001143987	NBPF6	1282
tRF-1-30-Glu-CTC-1-M2	NM_017842	SLC48A1	2470
tRF-1-30-Glu-CTC-1-M2	NM_030907	CPLANE2	356
tRF-1-30-Glu-CTC-1-M2	NM_030579	CYB5B	3744
tRF-1-30-Glu-CTC-1-M2	ENST00000284061	DGKE	5884
tRF-1-30-Glu-CTC-1-M2	NM_001519	BRF1	1264
tRF-1-30-Glu-CTC-1-M2	NM_001143988	NBPF6	1282
tRF-1-30-Glu-CTC-1-M2	NM_021155	CD209	3044
tRF-1-30-Glu-CTC-1-M2	NM_017849	TMEM127	3600
tRF-1-30-Glu-CTC-1-M2	NM_016641	GDE1	1777
tRF-1-30-Glu-CTC-1-M2	ENST00000225538	P2RX1	1222
tRF-1-30-Glu-CTC-1-M2	NM_001308177	NEURL1B	4605
tRF-1-30-Glu-CTC-1-M2	NM_001363686	HBS1L	4900
tRF-1-30-Glu-CTC-1-M2	NM_001039479	AREL1	2464
tRF-1-30-Glu-CTC-1-M2	ENST00000274473	MEGF10	3904
tRF-1-30-Glu-CTC-1-M2	NM_001256798	NOL4L	4537
tRF-1-30-Glu-CTC-1-M2	NM_001321215	B9D1	2772
tRF-1-30-Glu-CTC-1-M2	NM_016085	ATRAID	234
tRF-1-30-Glu-CTC-1-M2	ENST00000309447	NWD2	2248
tRF-1-30-Glu-CTC-1-M2	NM_016081	PALLD	2259
tRF-1-30-Glu-CTC-1-M2	NM_004037	AMPD2	899
tRF-1-30-Glu-CTC-1-M2	ENST00000346872	IKZF3	845
tRF-1-30-Glu-CTC-1-M2	NM_006890	CEACAM7	1493
tRF-1-30-Glu-CTC-1-M2	ENST00000585482	SARM1	7760
tRF-1-30-Glu-CTC-1-M2	NM_001198	PRDM1	2450
tRF-1-30-Glu-CTC-1-M2	NM_006895	HNMT	2234
tRF-1-30-Glu-CTC-1-M2	ENST00000593810	PNMA3	5232
tRF-1-30-Glu-CTC-1-M2	NM_152264	SLC39A13	1137
tRF-1-30-Glu-CTC-1-M2	NM_001288656	UBN1	2269
tRF-1-30-Glu-CTC-1-M2	NM_001013619	HYKK	2975
tRF-1-30-Glu-CTC-1-M2	ENST00000333149	TRIM50	382
tRF-1-30-Glu-CTC-1-M2	ENST00000341516	DCAF5	2976
tRF-1-30-Glu-CTC-1-M2	ENST00000371989	SURF4	2044
tRF-1-30-Glu-CTC-1-M2	ENST00000613694	IRAK4	2826
tRF-1-30-Glu-CTC-1-M2	ENST00000433959	VOPP1	2241
tRF-1-30-Glu-CTC-1-M2	ENST00000642017	PNPO	2526
tRF-1-30-Glu-CTC-1-M2	ENST00000333141	DCAF4L1	3476
tRF-1-30-Glu-CTC-1-M2	ENST00000391910	STRN4	894
tRF-1-30-Glu-CTC-1-M2	NM_001034954	SORBS1	3286
tRF-1-30-Glu-CTC-1-M2	ENST00000306928	NTSR2	301
tRF-1-30-Glu-CTC-1-M2	NM_182679	GPATCH4	905
tRF-1-30-Glu-CTC-1-M2	NM_001463	FRZB	1574
tRF-1-30-Glu-CTC-1-M2	ENST00000216129	TTLL12	1386
tRF-1-30-Glu-CTC-1-M2	NM_001354611	EHMT1	1932
tRF-1-30-Glu-CTC-1-M2	NM_001321731	EXOC6B	3515
tRF-1-30-Glu-CTC-1-M2	NM_007102	GUCA2B	224
tRF-1-30-Glu-CTC-1-M2	ENST00000559313	CCDC9B	1401
tRF-1-30-Glu-CTC-1-M2	NM_001301648	MFAP3L	4776
tRF-1-30-Glu-CTC-1-M2	NM_007107	SSR3	3650
tRF-1-30-Glu-CTC-1-M2	ENST00000305141	NMUR1	1883
tRF-1-30-Glu-CTC-1-M2	NM_153837	ADGRG5	1650
tRF-1-30-Glu-CTC-1-M2	ENST00000300935	RAB8A	1930
tRF-1-30-Glu-CTC-1-M2	NM_000486	AQP2	3273
tRF-1-30-Glu-CTC-1-M2	NM_017607	PPP1R12C	554
tRF-1-30-Glu-CTC-1-M2	NM_004635	MAPKAPK3	1251
tRF-1-30-Glu-CTC-1-M2	NM_004636	SEMA3B	465
tRF-1-30-Glu-CTC-1-M2	NM_017602	OTUD5	1150
tRF-1-30-Glu-CTC-1-M2	ENST00000311787	FAM170B	459
tRF-1-30-Glu-CTC-1-M2	NM_016263	FZR1	3498
tRF-1-30-Glu-CTC-1-M2	NM_016265	ZNF12	2414
tRF-1-30-Glu-CTC-1-M2	NM_001370151	ISG20L2	1458
tRF-1-30-Glu-CTC-1-M2	NM_025250	TTYH3	3063
tRF-1-30-Glu-CTC-1-M2	ENST00000379052	RBM24	1756
tRF-1-30-Glu-CTC-1-M2	NM_012210	TRIM32	1596
tRF-1-30-Glu-CTC-1-M2	NM_012213	MLYCD	11542
tRF-1-30-Glu-CTC-1-M2	ENST00000394181	CLDND1	1176
tRF-1-30-Glu-CTC-1-M2	ENST00000327325	CLEC4M	617
tRF-1-30-Glu-CTC-1-M2	NM_012214	MGAT4A	6460
tRF-1-30-Glu-CTC-1-M2	ENST00000252268	DPF2	1224
tRF-1-30-Glu-CTC-1-M2	ENST00000025301	AKAP11	4032
tRF-1-30-Glu-CTC-1-M2	NM_001195388	FCRL5	2225
tRF-1-30-Glu-CTC-1-M2	ENST00000300101	ZBTB39	3945
tRF-1-30-Glu-CTC-1-M2	NM_001018056	VLDLR	6188
tRF-1-30-Glu-CTC-1-M2	NM_022913	GPBP1	1921
tRF-1-30-Glu-CTC-1-M2	NM_001991	EZH1	2257
tRF-1-30-Glu-CTC-1-M2	NM_001195381	GPR35	371
tRF-1-30-Glu-CTC-1-M2	NM_001195382	GPR35	371
tRF-1-30-Glu-CTC-1-M2	ENST00000375200	ZNF341	752
tRF-1-30-Glu-CTC-1-M2	NM_022918	TMEM135	7491
tRF-1-30-Glu-CTC-1-M2	ENST00000486685	TSPAN33	1825
tRF-1-30-Glu-CTC-1-M2	NM_012186	FOXE3	777
tRF-1-30-Glu-CTC-1-M2	NM_020733	HEG1	4942
tRF-1-30-Glu-CTC-1-M2	ENST00000268164	ST8SIA2	4343
tRF-1-30-Glu-CTC-1-M2	ENST00000359920	ARHGEF18	1958
tRF-1-30-Glu-CTC-1-M2	ENST00000288699	DPYSL5	3356
tRF-1-30-Glu-CTC-1-M2	NM_001286813	TNFAIP8	6307
tRF-1-30-Glu-CTC-1-M2	NM_001281460	SLC35C2	4410
tRF-1-30-Glu-CTC-1-M2	ENST00000361820	GRIN3A	3821
tRF-1-30-Glu-CTC-1-M2	NM_020739	CCPG1	4276
tRF-1-30-Glu-CTC-1-M2	NM_020738	KIDINS220	1862
tRF-1-30-Glu-CTC-1-M2	NM_001304835	OGFOD2	696
tRF-1-30-Glu-CTC-1-M2	NM_000023	SGCA	229
tRF-1-30-Glu-CTC-1-M2	NM_000022	ADA	312
tRF-1-30-Glu-CTC-1-M2	NM_024034	GDAP1L1	1631
tRF-1-30-Glu-CTC-1-M2	NM_015553	IPCEF1	5345
tRF-1-30-Glu-CTC-1-M2	NM_024036	LRFN4	280
tRF-1-30-Glu-CTC-1-M2	ENST00000358871	TFEB	621
tRF-1-30-Glu-CTC-1-M2	NM_145065	PELI3	1170
tRF-1-30-Glu-CTC-1-M2	NM_145064	STAC3	354
tRF-1-30-Glu-CTC-1-M2	ENST00000303657	RFX2	1671
tRF-1-30-Glu-CTC-1-M2	NM_001080437	SNED1	3932
tRF-1-30-Glu-CTC-1-M2	ENST00000503176	PDK2	2055
tRF-1-30-Glu-CTC-1-M2	NM_203463	CERS6	5472
tRF-1-30-Glu-CTC-1-M2	ENST00000327247	GBA	543
tRF-1-30-Glu-CTC-1-M2	ENST00000302805	SPRY3	7721
tRF-1-30-Glu-CTC-1-M2	NM_153237	TMEM252	677
tRF-1-30-Glu-CTC-1-M2	NM_181727	SPATA12	1165
tRF-1-30-Glu-CTC-1-M2	NM_004258	CD101	429
tRF-1-30-Glu-CTC-1-M2	NM_153234	LIX1	2881
tRF-1-30-Glu-CTC-1-M2	NM_007212	RNF2	2302
tRF-1-30-Glu-CTC-1-M2	NM_007211	RASSF8	816
tRF-1-30-Glu-CTC-1-M2	ENST00000618403	DHRS11	601
tRF-1-30-Glu-CTC-1-M2	NM_130807	MOB3A	2359
tRF-1-30-Glu-CTC-1-M2	NM_207517	ADAMTSL3	2035
tRF-1-30-Glu-CTC-1-M2	NM_004926	ZFP36L1	1870
tRF-1-30-Glu-CTC-1-M2	ENST00000219439	HSDL1	2349
tRF-1-30-Glu-CTC-1-M2	NM_004257	TGFBRAP1	2969
tRF-1-30-Glu-CTC-1-M2	NM_052874	STX1B	3565
tRF-1-30-Glu-CTC-1-M2	ENST00000231484	PCDH12	1796
tRF-1-30-Glu-CTC-1-M2	ENST00000497571	KLF6	3543
tRF-1-30-Glu-CTC-1-M2	ENST00000266031	HYAL1	593
tRF-1-30-Glu-CTC-1-M2	ENST00000375344	MFSD14B	1630
tRF-1-30-Glu-CTC-1-M2	ENST00000334274	TCP11L1	887
tRF-1-30-Glu-CTC-1-M2	ENST00000512439	ZNF154	4176
tRF-1-30-Glu-CTC-1-M2	NM_001160124	KLF6	3543
tRF-1-30-Glu-CTC-1-M2	NM_001312675	F10	470
tRF-1-30-Glu-CTC-1-M2	ENST00000376630	HLA-E	1459
tRF-1-30-Glu-CTC-1-M2	NM_001164484	FAM170B	457
tRF-1-30-Glu-CTC-1-M2	ENST00000358970	POTEC	4559
tRF-1-30-Glu-CTC-1-M2	NM_001001954	OR5A2	5010
tRF-1-30-Glu-CTC-1-M2	ENST00000378116	FAM171A1	1272
tRF-1-30-Glu-CTC-1-M2	ENST00000335281	GNG2	3107
tRF-1-30-Glu-CTC-1-M2	ENST00000429989	TSPAN14	15147
tRF-1-30-Glu-CTC-1-M2	NM_001282866	MARCHF8	3654
tRF-1-30-Glu-CTC-1-M2	NM_017590	ZC3H7B	2718
tRF-1-30-Glu-CTC-1-M2	ENST00000367230	MTRF1L	2723
tRF-1-30-Glu-CTC-1-M2	ENST00000502346	TMEM167A	4238
tRF-1-30-Glu-CTC-1-M2	ENST00000255858	SEC14L4	1194
tRF-1-30-Glu-CTC-1-M2	ENST00000373624	DENND1A	1778
tRF-1-30-Glu-CTC-1-M2	NM_006076	AGFG2	3229
tRF-1-30-Glu-CTC-1-M2	NM_001160301	DPYD	1130
tRF-1-30-Glu-CTC-1-M2	ENST00000568546	TBL3	4248
tRF-1-30-Glu-CTC-1-M2	ENST00000339728	ARL4C	2765
tRF-1-30-Glu-CTC-1-M2	ENST00000369498	FUNDC2	5631
tRF-1-30-Glu-CTC-1-M2	ENST00000216160	TAB1	1660
tRF-1-30-Glu-CTC-1-M2	ENST00000361171	MVB12B	3778
tRF-1-30-Glu-CTC-1-M2	ENST00000361170	IQGAP3	1081
tRF-1-30-Glu-CTC-1-M2	NM_007077	AP4S1	920
tRF-1-30-Glu-CTC-1-M2	ENST00000255078	IGHMBP2	868
tRF-1-30-Glu-CTC-1-M2	NM_007075	WDR45	370
tRF-1-30-Glu-CTC-1-M2	ENST00000619866	PIK3R6	551
tRF-1-30-Glu-CTC-1-M2	ENST00000298912	CLMN	9624
tRF-1-30-Glu-CTC-1-M2	NM_000809	GABRA4	9325
tRF-1-30-Glu-CTC-1-M2	NM_001358699	RNF227	2198
tRF-1-30-Glu-CTC-1-M2	ENST00000371666	IL13RA1	2685
tRF-1-30-Glu-CTC-1-M2	ENST00000402142	CACNA1I	3332
tRF-1-30-Glu-CTC-1-M2	ENST00000335397	OR9Q1	1239
tRF-1-30-Glu-CTC-1-M2	NM_025106	SPSB1	1956
tRF-1-30-Glu-CTC-1-M2	ENST00000540200	POLDIP2	1484
tRF-1-30-Glu-CTC-1-M2	NM_001002034	PHETA2	1365
tRF-1-30-Glu-CTC-1-M2	NM_001320302	FAM78B	4691
tRF-1-30-Glu-CTC-1-M2	NM_001002036	ASTL	1032
tRF-1-30-Glu-CTC-1-M2	ENST00000337975	KLHL25	1713
tRF-1-30-Glu-CTC-1-M2	NM_001366737	GCNT4	3329
tRF-1-30-Glu-CTC-1-M2	ENST00000357484	ARPIN	1868
tRF-1-30-Glu-CTC-1-M2	NM_006711	RNPS1	848
tRF-1-30-Glu-CTC-1-M2	ENST00000205557	ABCC6	1205
tRF-1-30-Glu-CTC-1-M2	NM_016516	VPS54	1280
tRF-1-30-Glu-CTC-1-M2	ENST00000316623	FBN1	2684
tRF-1-30-Glu-CTC-1-M2	ENST00000537233	CORO7	557
tRF-1-30-Glu-CTC-1-M2	ENST00000579991	DYNLL2	6257
tRF-1-30-Glu-CTC-1-M2	NM_145262	GLYCTK	2131
tRF-1-30-Glu-CTC-1-M2	ENST00000231061	SPARC	2475
tRF-1-30-Glu-CTC-1-M2	NM_152624	DCP2	8711
tRF-1-30-Glu-CTC-1-M2	ENST00000262406	RGS9	283
tRF-1-30-Glu-CTC-1-M2	ENST00000352371	APOL4	1946
tRF-1-30-Glu-CTC-1-M2	ENST00000639602	AL590132.1	2873
tRF-1-30-Glu-CTC-1-M2	ENST00000328747	ZNF92	1250
tRF-1-30-Glu-CTC-1-M2	ENST00000320172	TENT5A	3965
tRF-1-30-Glu-CTC-1-M2	NM_006675	TSPAN9	3443
tRF-1-30-Glu-CTC-1-M2	NM_032966	CXCR5	1608
tRF-1-30-Glu-CTC-1-M2	NM_002772	TMPRSS15	853
tRF-1-30-Glu-CTC-1-M2	ENST00000293756	IP6K3	1050
tRF-1-30-Glu-CTC-1-M2	ENST00000422989	IRGQ	7657
tRF-1-30-Glu-CTC-1-M2	ENST00000245796	PSD4	1822
tRF-1-30-Glu-CTC-1-M2	ENST00000646561	CSNK2A1	11463
tRF-1-30-Glu-CTC-1-M2	ENST00000300575	C16orf92	475
tRF-1-30-Glu-CTC-1-M2	ENST00000299237	ZNF319	1849
tRF-1-30-Glu-CTC-1-M2	NM_002957	RXRA	3971
tRF-1-30-Glu-CTC-1-M2	NM_145113	MAX	1621
tRF-1-30-Glu-CTC-1-M2	NM_032315	SLC25A33	2672
tRF-1-30-Glu-CTC-1-M2	ENST00000421688	TMEM235	1012
tRF-1-30-Glu-CTC-1-M2	ENST00000379031	PUSL1	298
tRF-1-30-Glu-CTC-1-M2	ENST00000275517	CDCA5	1655
tRF-1-30-Glu-CTC-1-M2	NM_006412	AGPAT2	609
tRF-1-30-Glu-CTC-1-M2	NM_003173	SUV39H1	1445
tRF-1-30-Glu-CTC-1-M2	ENST00000612905	JRK	6882
tRF-1-30-Glu-CTC-1-M2	ENST00000267569	JDP2	982
tRF-1-30-Glu-CTC-1-M2	ENST00000341998	SLC24A2	8701
tRF-1-30-Glu-CTC-1-M2	NM_145282	SLC25A48	553
tRF-1-30-Glu-CTC-1-M2	NM_024610	HSPBAP1	346
tRF-1-30-Glu-CTC-1-M2	ENST00000344138	GRAP2	2637
tRF-1-30-Glu-CTC-1-M2	NM_145287	ZNF519	4976
tRF-1-30-Glu-CTC-1-M2	NM_006419	CXCL13	795
tRF-1-30-Glu-CTC-1-M2	ENST00000465419	MINDY4B	669
tRF-1-30-Glu-CTC-1-M2	ENST00000305963	MMGT1	2954
tRF-1-30-Glu-CTC-1-M2	NM_013351	TBX21	756
tRF-1-30-Glu-CTC-1-M2	NM_153018	ZFP3	3361
tRF-1-30-Glu-CTC-1-M2	ENST00000281741	TXNDC16	1714
tRF-1-30-Glu-CTC-1-M2	NM_002886	RAP2B	7381
tRF-1-30-Glu-CTC-1-M2	ENST00000641926	OR51G2	2131
tRF-1-30-Glu-CTC-1-M2	NM_002880	RAF1	913
tRF-1-30-Glu-CTC-1-M2	NM_001145139	CXorf49B	172
tRF-1-30-Glu-CTC-1-M2	NM_001282446	YAE1	2103
tRF-1-30-Glu-CTC-1-M2	NM_207336	ZNF467	532
tRF-1-30-Glu-CTC-1-M2	ENST00000270570	SLC47A1	1481
tRF-1-30-Glu-CTC-1-M2	NM_207335	KBTBD12	3399
tRF-1-30-Glu-CTC-1-M2	NM_002350	LYN	4059
tRF-1-30-Glu-CTC-1-M2	ENST00000415259	TEX264	267
tRF-1-30-Glu-CTC-1-M2	NM_001323682	NRSN2	1227
tRF-1-30-Glu-CTC-1-M2	ENST00000330889	ADAP2	1453
tRF-1-30-Glu-CTC-1-M2	ENST00000242108	EEPD1	2337
tRF-1-30-Glu-CTC-1-M2	ENST00000369037	PDSS2	2062
tRF-1-30-Glu-CTC-1-M2	NM_014646	LPIN2	3299
tRF-1-30-Glu-CTC-1-M2	NM_032504	UNC80	3705
tRF-1-30-Glu-CTC-1-M2	ENST00000287008	PCDH1	668
tRF-1-30-Glu-CTC-1-M2	ENST00000341511	ABCA2	695
tRF-1-30-Glu-CTC-1-M2	ENST00000429277	LDB3	3092
tRF-1-30-Glu-CTC-1-M2	NM_005516	HLA-E	1448
tRF-1-30-Glu-CTC-1-M2	ENST00000328957	GALNT9	598
tRF-1-30-Glu-CTC-1-M2	ENST00000264638	CNTNAP1	904
tRF-1-30-Glu-CTC-1-M2	NM_005512	LRRC32	2080
tRF-1-30-Glu-CTC-1-M2	ENST00000250055	SOX15	200
tRF-1-30-Glu-CTC-1-M2	NM_002314	LIMK1	1224
tRF-1-30-Glu-CTC-1-M2	ENST00000361204	SREBF2	1648
tRF-1-30-Glu-CTC-1-M2	NM_002310	LIFR	6927
tRF-1-30-Glu-CTC-1-M2	ENST00000451060	POLDIP3	524
tRF-1-30-Glu-CTC-1-M2	ENST00000292427	CYP11B1	1119
tRF-1-30-Glu-CTC-1-M2	NM_001943	DSG2	2264
tRF-1-30-Glu-CTC-1-M2	NM_006301	MAP3K12	1513
tRF-1-30-Glu-CTC-1-M2	ENST00000333813	TRARG1	2723
tRF-1-30-Glu-CTC-1-M2	NM_001172435	RAB3GAP1	1928
tRF-1-30-Glu-CTC-1-M2	NM_175066	DDX51	2677
tRF-1-30-Glu-CTC-1-M2	ENST00000406875	HIPK2	11357
tRF-1-30-Glu-CTC-1-M2	NM_003578	SOAT2	412
tRF-1-30-Glu-CTC-1-M2	NM_006099	PIAS3	924
tRF-1-30-Glu-CTC-1-M2	NM_002081	GPC1	1786
tRF-1-30-Glu-CTC-1-M2	ENST00000379984	RS1	2094
tRF-1-30-Glu-CTC-1-M2	NM_024509	LRFN3	1605
tRF-1-30-Glu-CTC-1-M2	NM_001011546	DSTN	2773
tRF-1-30-Glu-CTC-1-M2	NM_078476	BTN2A1	1896
tRF-1-30-Glu-CTC-1-M2	NM_078471	MYO18A	3647
tRF-1-30-Glu-CTC-1-M2	ENST00000393989	KRT35	259
tRF-1-30-Glu-CTC-1-M2	NM_003575	ZNF282	1590
tRF-1-30-Glu-CTC-1-M2	ENST00000425340	FUT2	1962
tRF-1-30-Glu-CTC-1-M2	ENST00000402918	ELFN2	5112
tRF-1-30-Glu-CTC-1-M2	NM_001130913	ZNF720	2189
tRF-1-30-Glu-CTC-1-M2	NM_014009	FOXP3	896
tRF-1-30-Glu-CTC-1-M2	NM_014007	ZBTB43	4295
tRF-1-30-Glu-CTC-1-M2	ENST00000258457	C2orf49	3840
tRF-1-30-Glu-CTC-1-M2	NM_032438	L3MBTL3	1685
tRF-1-30-Glu-CTC-1-M2	NM_014002	IKBKE	744
tRF-1-30-Glu-CTC-1-M2	NM_023015	INTS3	1538
tRF-1-30-Glu-CTC-1-M2	ENST00000619363	AC007906.2	2516
tRF-1-30-Glu-CTC-1-M2	NM_015351	TTC9	4211
tRF-1-30-Glu-CTC-1-M2	NM_015602	TOR1AIP1	1838
tRF-1-30-Glu-CTC-1-M2	ENST00000315475	ZNF354C	3440
tRF-1-30-Glu-CTC-1-M2	NM_015354	NUP188	418
tRF-1-30-Glu-CTC-1-M2	NM_000330	RS1	2316
tRF-1-30-Glu-CTC-1-M2	ENST00000574814	C19orf84	695
tRF-1-30-Glu-CTC-1-M2	ENST00000589028	ERC1	5694
tRF-1-30-Glu-CTC-1-M2	NM_152654	DAND5	1119
tRF-1-30-Glu-CTC-1-M2	NM_152307	TRMT61A	2252
tRF-1-30-Glu-CTC-1-M2	NM_032341	DDI2	9254
tRF-1-30-Glu-CTC-1-M2	ENST00000302190	SDC2	2224
tRF-1-30-Glu-CTC-1-M2	NM_001144990	NWD2	2246
tRF-1-30-Glu-CTC-1-M2	NM_014737	RASSF2	4250
tRF-1-30-Glu-CTC-1-M2	NM_152891	PRSS33	691
tRF-1-30-Glu-CTC-1-M2	NM_181882	PRX	198
tRF-1-30-Glu-CTC-1-M2	ENST00000230538	LAMA4	677
tRF-1-30-Glu-CTC-1-M2	NM_014225	PPP2R1A	3537
tRF-1-30-Glu-CTC-1-M2	ENST00000392687	CERS6	5472
tRF-1-30-Glu-CTC-1-M2	ENST00000358525	SLC6A20	3528
tRF-1-30-Glu-CTC-1-M2	NM_002221	ITPKB	2981
tRF-1-30-Glu-CTC-1-M2	NM_021738	SVIL	909
tRF-1-30-Glu-CTC-1-M2	ENST00000359032	AP2A1	352
tRF-1-30-Glu-CTC-1-M2	ENST00000278903	EI24	996
tRF-1-30-Glu-CTC-1-M2	NM_002556	OSBP	2179
tRF-1-30-Glu-CTC-1-M2	ENST00000617633	DDX52	4554
tRF-1-30-Glu-CTC-1-M2	ENST00000332700	DBX2	1614
tRF-1-30-Glu-CTC-1-M2	ENST00000370056	VAV3	2171
tRF-1-30-Glu-CTC-1-M2	NM_000337	SGCD	8397
tRF-1-30-Glu-CTC-1-M2	ENST00000246841	FLRT1	881
tRF-1-30-Glu-CTC-1-M2	ENST00000613509	ZNF48	1001
tRF-1-30-Glu-CTC-1-M2	ENST00000361897	NOS1AP	3008
tRF-1-30-Glu-CTC-1-M2	NM_000721	CACNA1E	9249
tRF-1-30-Glu-CTC-1-M2	NM_002794	PSMB2	3725
tRF-1-30-Glu-CTC-1-M2	ENST00000528718	DGAT1	1970
tRF-1-30-Glu-CTC-1-M2	ENST00000317446	MAMDC4	194
tRF-1-30-Glu-CTC-1-M2	ENST00000389385	RPH3A	2097
tRF-1-30-Glu-CTC-1-M2	NM_018129	PNPO	2526
tRF-1-30-Glu-CTC-1-M2	ENST00000377698	ALDH1B1	1359
tRF-1-30-Glu-CTC-1-M2	ENST00000308893	TAOK2	418
tRF-1-30-Glu-CTC-1-M2	NM_018127	ELAC2	1206
tRF-1-30-Glu-CTC-1-M2	ENST00000280481	FREM2	5150
tRF-1-30-Glu-CTC-1-M2	ENST00000602312	SDR42E2	1361
tRF-1-30-Glu-CTC-1-M2	ENST00000321867	ULK1	1806
tRF-1-30-Glu-CTC-1-M2	NM_018051	WDR60	409
tRF-1-30-Glu-CTC-1-M2	ENST00000377276	PRKACG	484
tRF-1-30-Glu-CTC-1-M2	NM_018053	XKR8	893
tRF-1-30-Glu-CTC-1-M2	NM_018052	VAC14	489
tRF-1-30-Glu-CTC-1-M2	NM_033100	CDHR1	4073
tRF-1-30-Glu-CTC-1-M2	ENST00000318312	BBS1	1590
tRF-1-30-Glu-CTC-1-M2	NM_001204137	MBD1	2655
tRF-1-30-Glu-CTC-1-M2	ENST00000229340	RAB35	2150
tRF-1-30-Glu-CTC-1-M2	NM_033107	GTPBP10	6299
tRF-1-30-Glu-CTC-1-M2	ENST00000377424	SLC2A5	2479
tRF-1-30-Glu-CTC-1-M2	NM_014828	TOX4	2550
tRF-1-30-Glu-CTC-1-M2	NM_153446	B4GALNT2	7110
tRF-1-30-Glu-CTC-1-M2	NM_015511	AAR2	1196
tRF-1-30-Glu-CTC-1-M2	NM_032797	AIFM2	1906
tRF-1-30-Glu-CTC-1-M2	NM_020982	CLDN9	489
tRF-1-30-Glu-CTC-1-M2	NM_001317122	AGO1	4589
tRF-1-30-Glu-CTC-1-M2	NM_001346516	LCOR	10822
tRF-1-30-Glu-CTC-1-M2	NM_001039355	SLC25A29	1167
tRF-1-30-Glu-CTC-1-M2	ENST00000646038	TRIM66	5904
tRF-1-30-Glu-CTC-1-M2	ENST00000253255	PKDREJ	898
tRF-1-30-Glu-CTC-1-M2	ENST00000340107	FGFR3	1610
tRF-1-30-Glu-CTC-1-M2	NM_005337	NCKAP1L	5558
tRF-1-30-Glu-CTC-1-M2	ENST00000374024	GPR3	1023
tRF-1-30-Glu-CTC-1-M2	NM_152785	GCSAM	2616
tRF-1-30-Glu-CTC-1-M2	NM_152786	C9orf43	302
tRF-1-30-Glu-CTC-1-M2	NM_053004	GNB1L	5486
tRF-1-30-Glu-CTC-1-M2	NM_019610	RBMXL1	3198
tRF-1-30-Glu-CTC-1-M2	NM_018271	THNSL2	514
tRF-1-30-Glu-CTC-1-M2	ENST00000627916	PPIP5K2	1889
tRF-1-30-Glu-CTC-1-M2	NM_002424	MMP8	1552
tRF-1-30-Glu-CTC-1-M2	NM_005338	HIP1	4874
tRF-1-30-Glu-CTC-1-M2	NM_015310	PSD3	8440
tRF-1-30-Glu-CTC-1-M2	NM_015191	SIK2	6726
tRF-1-30-Glu-CTC-1-M2	ENST00000496902	EVX1	1002
tRF-1-30-Glu-CTC-1-M2	ENST00000299977	SLFN5	7767
tRF-1-30-Glu-CTC-1-M2	ENST00000367875	POGK	4064
tRF-1-30-Glu-CTC-1-M2	ENST00000337288	STARD7	1871
tRF-1-30-Glu-CTC-1-M2	NM_001039350	DPP6	1805
tRF-1-30-Glu-CTC-1-M2	ENST00000293404	NAGS	459
tRF-1-30-Glu-CTC-1-M2	ENST00000370314	GABRA3	1994
tRF-1-30-Glu-CTC-1-M2	NM_052846	EMILIN3	1305
tRF-1-30-Glu-CTC-1-M2	NM_052847	GNG7	3803
tRF-1-30-Glu-CTC-1-M2	ENST00000400445	NBEA	1744
tRF-1-30-Glu-CTC-1-M2	NM_170744	UNC5B	3585
tRF-1-30-Glu-CTC-1-M2	NM_012171	TSPAN17	1353
tRF-1-30-Glu-CTC-1-M2	ENST00000311127	HEG1	4942
tRF-1-30-Glu-CTC-1-M2	ENST00000265299	MINDY4	382
tRF-1-30-Glu-CTC-1-M2	NM_022764	MTHFSD	1825
tRF-1-30-Glu-CTC-1-M2	ENST00000377304	NSUN6	372
tRF-1-30-Glu-CTC-1-M2	ENST00000311330	CD248	267
tRF-1-30-Glu-CTC-1-M2	ENST00000373640	C2orf72	2693
tRF-1-30-Glu-CTC-1-M2	ENST00000229769	FANCE	758
tRF-1-30-Glu-CTC-1-M2	NM_015178	RHOBTB2	2730
tRF-1-30-Glu-CTC-1-M2	ENST00000477973	RYBP	6560
tRF-1-30-Glu-CTC-1-M2	ENST00000594154	ZNF432	2341
tRF-1-30-Glu-CTC-1-M2	ENST00000609883	RTL5	2107
tRF-1-30-Glu-CTC-1-M2	ENST00000395297	FAM135B	2570
tRF-1-30-Glu-CTC-1-M2	ENST00000443029	METTL6	2924
tRF-1-30-Glu-CTC-1-M2	NM_012378	OR8B8	2705
tRF-1-30-Glu-CTC-1-M2	ENST00000339464	WNT7B	2494
tRF-1-30-Glu-CTC-1-M2	NM_001278381	MPP2	2448
tRF-1-30-Glu-CTC-1-M2	NM_001270397	G6PC	3478
tRF-1-30-Glu-CTC-1-M2	ENST00000372764	PLAU	932
tRF-1-30-Glu-CTC-1-M2	NM_183002	SLC8A3	1732
tRF-1-30-Glu-CTC-1-M2	ENST00000308278	FAM57A	1396
tRF-1-30-Glu-CTC-1-M2	ENST00000318003	CC2D1A	484
tRF-1-30-Glu-CTC-1-M2	NM_001219	CALU	4233
tRF-1-30-Glu-CTC-1-M2	ENST00000382349	ONECUT3	5543
tRF-1-30-Glu-CTC-1-M2	NM_005022	PFN1	248
tRF-1-30-Glu-CTC-1-M2	ENST00000372165	RSPH9	1612
tRF-1-30-Glu-CTC-1-M2	NM_005020	PDE1C	6734
tRF-1-30-Glu-CTC-1-M2	ENST00000398004	SLC35E3	3800
tRF-1-30-Glu-CTC-1-M2	ENST00000638170	INAFM2	2198
tRF-1-30-Glu-CTC-1-M2	NM_022169	ABCG4	1546
tRF-1-30-Glu-CTC-1-M2	ENST00000599180	FFAR2	1060
tRF-1-30-Glu-CTC-1-M2	ENST00000377960	GLIPR2	1391
tRF-1-30-Glu-CTC-1-M2	NM_019059	TOMM7	538
tRF-1-30-Glu-CTC-1-M2	ENST00000404072	PICK1	569
tRF-1-30-Glu-CTC-1-M2	NM_001005338	OR5H1	4909
tRF-1-30-Glu-CTC-1-M2	ENST00000338895	DFFB	1679
tRF-1-30-Glu-CTC-1-M2	ENST00000349048	PFKL	514
tRF-1-30-Glu-CTC-1-M2	NM_019050	USP53	2307
tRF-1-30-Glu-CTC-1-M2	ENST00000263401	COMMD9	1131
tRF-1-30-Glu-CTC-1-M2	ENST00000223459	ZNF688	570
tRF-1-30-Glu-CTC-1-M2	NM_030911	CDADC1	1728
tRF-1-30-Glu-CTC-1-M2	NM_030916	NECTIN4	1663
tRF-1-30-Glu-CTC-1-M2	NM_030917	FIP1L1	1413
tRF-1-30-Glu-CTC-1-M2	ENST00000372336	ZCCHC24	4020
tRF-1-30-Glu-CTC-1-M2	NM_030915	LBH	2407
tRF-1-30-Glu-CTC-1-M2	ENST00000520965	ZNF829	3368
tRF-1-30-Glu-CTC-1-M2	NM_021127	PMAIP1	1552
tRF-1-30-Glu-CTC-1-M2	ENST00000349995	COG3	1899
tRF-1-30-Glu-CTC-1-M2	NM_001042697	ZSWIM7	1486
tRF-1-30-Glu-CTC-1-M2	NM_016071	MRPS33	3820
tRF-1-30-Glu-CTC-1-M2	NM_016073	HDGFL3	11517
tRF-1-30-Glu-CTC-1-M2	NM_022343	GLIPR2	1384
tRF-1-30-Glu-CTC-1-M2	NM_001330540	MMACHC	4167
tRF-1-30-Glu-CTC-1-M2	ENST00000327040	PSD3	8442
tRF-1-30-Glu-CTC-1-M2	ENST00000322563	WNT11	740
tRF-1-30-Glu-CTC-1-M2	NM_001858	COL19A1	5192
tRF-1-30-Glu-CTC-1-M2	NM_001195082	TEX22	2026
tRF-1-30-Glu-CTC-1-M2	ENST00000287996	IPPK	2648
tRF-1-30-Glu-CTC-1-M2	NM_001101404	SH2D7	536
tRF-1-30-Glu-CTC-1-M2	ENST00000414007	SRGAP2	3018
tRF-1-30-Glu-CTC-1-M2	NM_205848	SYT6	2842
tRF-1-30-Glu-CTC-1-M2	NM_205849	FAM9B	1177
tRF-1-30-Glu-CTC-1-M2	ENST00000409031	SMPD4	1146
tRF-1-30-Glu-CTC-1-M2	ENST00000367674	TNR	8163
tRF-1-30-Glu-CTC-1-M2	ENST00000361842	XAF1	2478
tRF-1-30-Glu-CTC-1-M2	NM_205842	NCKAP1	16587
tRF-1-30-Glu-CTC-1-M2	NM_001288645	ZNF286A	3496
tRF-1-30-Glu-CTC-1-M2	ENST00000620350	LRRC6	1890
tRF-1-30-Glu-CTC-1-M2	ENST00000611582	ARMC9	5313
tRF-1-30-Glu-CTC-1-M2	NM_004132	HABP2	1232
tRF-1-30-Glu-CTC-1-M2	ENST00000366758	JMJD4	1203
tRF-1-30-Glu-CTC-1-M2	NM_001454	FOXJ1	1019
tRF-1-30-Glu-CTC-1-M2	NM_001329	CTBP2	5201
tRF-1-30-Glu-CTC-1-M2	NM_001031714	INF2	3712
tRF-1-30-Glu-CTC-1-M2	ENST00000524717	MAML2	2350
tRF-1-30-Glu-CTC-1-M2	NM_001164257	PRR29	2544
tRF-1-30-Glu-CTC-1-M2	ENST00000263088	PLD2	570
tRF-1-30-Glu-CTC-1-M2	NM_004319	ASTN1	3217
tRF-1-30-Glu-CTC-1-M2	NM_000327	ROM1	281
tRF-1-30-Glu-CTC-1-M2	NM_000497	CYP11B1	2016
tRF-1-30-Glu-CTC-1-M2	NM_000498	CYP11B2	1421
tRF-1-30-Glu-CTC-1-M2	ENST00000400419	SMIM2	375
tRF-1-30-Glu-CTC-1-M2	NM_017614	BHMT2	1495
tRF-1-30-Glu-CTC-1-M2	NM_001272003	KCNT1	3341
tRF-1-30-Glu-CTC-1-M2	NM_017612	ZCCHC8	1897
tRF-1-30-Glu-CTC-1-M2	NM_004640	DDX39B	208
tRF-1-30-Glu-CTC-1-M2	NM_001147	ANGPT2	3468
tRF-1-30-Glu-CTC-1-M2	ENST00000311550	GABRB3	4247
tRF-1-30-Glu-CTC-1-M2	NM_016210	C3orf18	1632
tRF-1-30-Glu-CTC-1-M2	NM_033138	CALD1	2384
tRF-1-30-Glu-CTC-1-M2	NM_021239	RBM25	4094
tRF-1-30-Glu-CTC-1-M2	ENST00000261435	N4BP2	4015
tRF-1-30-Glu-CTC-1-M2	NM_012201	GLG1	4616
tRF-1-30-Glu-CTC-1-M2	ENST00000336735	SEL1L	5423
tRF-1-30-Glu-CTC-1-M2	NM_004486	GOLGA2	1238
tRF-1-30-Glu-CTC-1-M2	NM_001348343	STXBP5L	5664
tRF-1-30-Glu-CTC-1-M2	ENST00000590918	GIPR	1789
tRF-1-30-Glu-CTC-1-M2	ENST00000380648	EBF4	845
tRF-1-30-Glu-CTC-1-M2	ENST00000261973	RBM25	1609
tRF-1-30-Glu-CTC-1-M2	NM_014505	KCNMB4	3639
tRF-1-30-Glu-CTC-1-M2	NM_016183	MRTO4	1298
tRF-1-30-Glu-CTC-1-M2	ENST00000361840	SPRYD7	2357
tRF-1-30-Glu-CTC-1-M2	NM_001290202	SEZ6	1033
tRF-1-30-Glu-CTC-1-M2	NM_001010917	GOLGA7B	5878
tRF-1-30-Glu-CTC-1-M2	NM_015138	RTF1	2876
tRF-1-30-Glu-CTC-1-M2	ENST00000359930	SULF2	1450
tRF-1-30-Glu-CTC-1-M2	NM_002841	PTPRG	4302
tRF-1-30-Glu-CTC-1-M2	ENST00000281282	CGNL1	3237
tRF-1-30-Glu-CTC-1-M2	ENST00000361835	FCRL5	2298
tRF-1-30-Glu-CTC-1-M2	ENST00000361833	ASTN1	3217
tRF-1-30-Glu-CTC-1-M2	NM_020722	CRACD	2920
tRF-1-30-Glu-CTC-1-M2	ENST00000460680	BAP1	1275
tRF-1-30-Glu-CTC-1-M2	NM_017850	C1orf109	1553
tRF-1-30-Glu-CTC-1-M2	NM_017853	TXNL4B	1780
tRF-1-30-Glu-CTC-1-M2	NM_000033	ABCD1	1020
tRF-1-30-Glu-CTC-1-M2	NM_017856	GEMIN8	2187
tRF-1-30-Glu-CTC-1-M2	NM_006936	SUMO3	1334
tRF-1-30-Glu-CTC-1-M2	ENST00000391440	RTL8B	1605
tRF-1-30-Glu-CTC-1-M2	NM_153229	TMEM92	2177
tRF-1-30-Glu-CTC-1-M2	NM_181719	TMCO4	827
tRF-1-30-Glu-CTC-1-M2	NM_001351270	TSPAN14	4654
tRF-1-30-Glu-CTC-1-M2	NM_001167670	TMEM239	1047
tRF-1-30-Glu-CTC-1-M2	NM_203456	PPIE	172
tRF-1-30-Glu-CTC-1-M2	NM_203327	SLC23A2	4614
tRF-1-30-Glu-CTC-1-M2	ENST00000542267	FBXL17	2675
tRF-1-30-Glu-CTC-1-M2	ENST00000326648	ZNF609	4379
tRF-1-30-Glu-CTC-1-M2	NM_181711	GRASP	690
tRF-1-30-Glu-CTC-1-M2	NM_001350039	AL022238.4	530
tRF-1-30-Glu-CTC-1-M2	NM_000924	PDE1B	1397
tRF-1-30-Glu-CTC-1-M2	NM_000148	FUT1	2173
tRF-1-30-Glu-CTC-1-M2	NM_181714	LCA5	2013
tRF-1-30-Glu-CTC-1-M2	ENST00000265087	STC2	3134
tRF-1-30-Glu-CTC-1-M2	NM_001142641	FBRSL1	1409
tRF-1-30-Glu-CTC-1-M2	NM_173509	FAM163A	2009
tRF-1-30-Glu-CTC-1-M2	NM_001713	BHMT	1172
tRF-1-30-Glu-CTC-1-M2	ENST00000264028	ARCN1	2214
tRF-1-30-Glu-CTC-1-M2	NM_194071	CREB3L2	5497
tRF-1-30-Glu-CTC-1-M2	ENST00000445091	PNMA6E	1267
tRF-1-30-Glu-CTC-1-M2	ENST00000199764	CEACAM6	1447
tRF-1-30-Glu-CTC-1-M2	NM_016320	NUP98	1140
tRF-1-30-Glu-CTC-1-M2	NM_004265	FADS2	1665
tRF-1-30-Glu-CTC-1-M2	NM_198081	SCML4	3046
tRF-1-30-Glu-CTC-1-M2	NM_001330163	LGALS9	646
tRF-1-30-Glu-CTC-1-M2	NM_001124767	SMIM4	1405
tRF-1-30-Glu-CTC-1-M2	NM_001365006	CNOT6L	7044
tRF-1-30-Glu-CTC-1-M2	NM_194271	RNF34	776
tRF-1-30-Glu-CTC-1-M2	NM_001286487	TMEM87A	1256
tRF-1-30-Glu-CTC-1-M2	ENST00000246914	WNK4	248
tRF-1-30-Glu-CTC-1-M2	NM_022832	USP46	6679
tRF-1-30-Glu-CTC-1-M2	NM_022833	NIBAN2	1501
tRF-1-30-Glu-CTC-1-M2	ENST00000367959	FCRLA	971
tRF-1-30-Glu-CTC-1-M2	NM_198576	AGRN	1133
tRF-1-30-Glu-CTC-1-M2	NM_015981	CAMK2A	3219
tRF-1-30-Glu-CTC-1-M2	NM_004791	ITGBL1	792
tRF-1-30-Glu-CTC-1-M2	NM_015983	UBE2D4	3441
tRF-1-30-Glu-CTC-1-M2	ENST00000372977	TAF8	5729
tRF-1-30-Glu-CTC-1-M2	ENST00000341744	PMEPA1	3661
tRF-1-30-Glu-CTC-1-M2	ENST00000230361	GUCA1B	414
tRF-1-30-Glu-CTC-1-M2	ENST00000395799	TNRC6A	2420
tRF-1-30-Glu-CTC-1-M2	ENST00000639401	AC131160.1	1788
tRF-1-30-Glu-CTC-1-M2	NM_017585	SLC2A6	927
tRF-1-30-Glu-CTC-1-M2	NM_017582	UBE2Q1	1861
tRF-1-30-Glu-CTC-1-M2	NM_017583	TRIM44	11622
tRF-1-30-Glu-CTC-1-M2	ENST00000216068	DNAL4	941
tRF-1-30-Glu-CTC-1-M2	ENST00000360564	MMP17	497
tRF-1-30-Glu-CTC-1-M2	NM_144646	JCHAIN	788
tRF-1-30-Glu-CTC-1-M2	ENST00000267406	CBLN3	1257
tRF-1-30-Glu-CTC-1-M2	ENST00000450251	USP53	2306
tRF-1-30-Glu-CTC-1-M2	ENST00000360359	ANKS1A	2793
tRF-1-30-Glu-CTC-1-M2	ENST00000409939	TBC1D10B	842
tRF-1-30-Glu-CTC-1-M2	ENST00000373765	MATN1	2305
tRF-1-30-Glu-CTC-1-M2	NM_001193623	C19orf84	695
tRF-1-30-Glu-CTC-1-M2	ENST00000641732	OR1A1	2346
tRF-1-30-Glu-CTC-1-M2	NM_005342	HMGB3	2854
tRF-1-30-Glu-CTC-1-M2	ENST00000246069	DSTN	2773
tRF-1-30-Glu-CTC-1-M2	NM_175732	PTPMT1	1832
tRF-1-30-Glu-CTC-1-M2	NM_001002029	C4B	141
tRF-1-30-Glu-CTC-1-M2	NM_006244	PPP2R5B	631
tRF-1-30-Glu-CTC-1-M2	ENST00000389629	RTF1	2876
tRF-1-30-Glu-CTC-1-M2	ENST00000328828	SH2D7	1394
tRF-1-30-Glu-CTC-1-M2	NM_000814	GABRB3	4241
tRF-1-30-Glu-CTC-1-M2	ENST00000334889	RAX	1969
tRF-1-30-Glu-CTC-1-M2	NM_001002021	PFKL	511
tRF-1-30-Glu-CTC-1-M2	NM_001002020	PUS1	2310
tRF-1-30-Glu-CTC-1-M2	ENST00000318430	TMC8	1856
tRF-1-30-Glu-CTC-1-M2	NM_182854	SNX20	1776
tRF-1-30-Glu-CTC-1-M2	ENST00000309117	VPS26C	2124
tRF-1-30-Glu-CTC-1-M2	NM_020182	PMEPA1	3657
tRF-1-30-Glu-CTC-1-M2	NM_020184	CNNM4	2356
tRF-1-30-Glu-CTC-1-M2	ENST00000315781	SNAP47	690
tRF-1-30-Glu-CTC-1-M2	ENST00000618457	PRLR	9384
tRF-1-30-Glu-CTC-1-M2	NM_001195753	THAP3	505
tRF-1-30-Glu-CTC-1-M2	ENST00000321680	STXBP5	5718
tRF-1-30-Glu-CTC-1-M2	ENST00000300176	AGFG2	3228
tRF-1-30-Glu-CTC-1-M2	NM_001367620	TTLL9	1938
tRF-1-30-Glu-CTC-1-M2	NM_198403	MMD2	1398
tRF-1-30-Glu-CTC-1-M2	NM_006640	SEPTIN9	1938
tRF-1-30-Glu-CTC-1-M2	NM_001351589	C13orf42	1303
tRF-1-30-Glu-CTC-1-M2	ENST00000533256	EPS8L2	743
tRF-1-30-Glu-CTC-1-M2	NM_145273	CD300LG	1728
tRF-1-30-Glu-CTC-1-M2	ENST00000293851	PRSS33	691
tRF-1-30-Glu-CTC-1-M2	NM_001195597	SMLR1	2182
tRF-1-30-Glu-CTC-1-M2	ENST00000216554	EIF5	3973
tRF-1-30-Glu-CTC-1-M2	NM_145279	MOB3C	1940
tRF-1-30-Glu-CTC-1-M2	NM_001007561	IRGQ	7659
tRF-1-30-Glu-CTC-1-M2	NM_001166304	PIGX	2103
tRF-1-30-Glu-CTC-1-M2	ENST00000622277	SNX12	1767
tRF-1-30-Glu-CTC-1-M2	NM_138801	GALM	1200
tRF-1-30-Glu-CTC-1-M2	ENST00000422970	IPCEF1	1754
tRF-1-30-Glu-CTC-1-M2	NM_001284194	FUT11	703
tRF-1-30-Glu-CTC-1-M2	NM_003141	TRIM21	388
tRF-1-30-Glu-CTC-1-M2	NM_006426	DPYSL4	829
tRF-1-30-Glu-CTC-1-M2	NM_006424	SLC34A2	1997
tRF-1-30-Glu-CTC-1-M2	NM_013348	KCNJ14	2203
tRF-1-30-Glu-CTC-1-M2	NM_013349	NENF	373
tRF-1-30-Glu-CTC-1-M2	NM_145298	APOBEC3F	3275
tRF-1-30-Glu-CTC-1-M2	NM_001369660	RPUSD1	976
tRF-1-30-Glu-CTC-1-M2	ENST00000378429	PAK5	2073
tRF-1-30-Glu-CTC-1-M2	ENST00000370220	LZTS2	668
tRF-1-30-Glu-CTC-1-M2	ENST00000402966	C22orf46	4158
tRF-1-30-Glu-CTC-1-M2	NM_013341	OLA1	2979
tRF-1-30-Glu-CTC-1-M2	NM_001080541	MGA	2663
tRF-1-30-Glu-CTC-1-M2	NM_145296	CADM4	962
tRF-1-30-Glu-CTC-1-M2	NM_013346	SNX12	1769
tRF-1-30-Glu-CTC-1-M2	ENST00000618404	CCL14	513
tRF-1-30-Glu-CTC-1-M2	NM_207309	UAP1L1	1809
tRF-1-30-Glu-CTC-1-M2	ENST00000374338	LDLRAP1	1894
tRF-1-30-Glu-CTC-1-M2	ENST00000616645	HSH2D	776
tRF-1-30-Glu-CTC-1-M2	ENST00000389131	LOXL2	854
tRF-1-30-Glu-CTC-1-M2	ENST00000367866	POU2F1	11535
tRF-1-30-Glu-CTC-1-M2	NM_207380	CCDC9B	3706
tRF-1-30-Glu-CTC-1-M2	NM_001257370	EME2	5464
tRF-1-30-Glu-CTC-1-M2	NM_203297	TRIM7	1242
tRF-1-30-Glu-CTC-1-M2	ENST00000258456	GPR45	490
tRF-1-30-Glu-CTC-1-M2	NM_138933	A1CF	7320
tRF-1-30-Glu-CTC-1-M2	ENST00000622479	ZNF322	2952
tRF-1-30-Glu-CTC-1-M2	NM_001348651	ANKRD9	5168
tRF-1-30-Glu-CTC-1-M2	NM_001130699	IPCEF1	5345
tRF-1-30-Glu-CTC-1-M2	ENST00000334770	PLK5	206
tRF-1-30-Glu-CTC-1-M2	ENST00000327451	SLC25A18	758
tRF-1-30-Glu-CTC-1-M2	ENST00000449549	B3GNT9	1172
tRF-1-30-Glu-CTC-1-M2	ENST00000324464	COQ8B	506
tRF-1-30-Glu-CTC-1-M2	ENST00000308511	CCAR2	1832
tRF-1-30-Glu-CTC-1-M2	ENST00000380412	ZNF768	513
tRF-1-30-Glu-CTC-1-M2	ENST00000232766	KLHL18	2875
tRF-1-30-Glu-CTC-1-M2	ENST00000274811	RNF44	2331
tRF-1-30-Glu-CTC-1-M2	ENST00000358602	ANKRD17	2855
tRF-1-30-Glu-CTC-1-M2	ENST00000352632	SPTBN4	895
tRF-1-30-Glu-CTC-1-M2	ENST00000264690	KLKB1	259
tRF-1-30-Glu-CTC-1-M2	ENST00000301050	CACNB3	1042
tRF-1-30-Glu-CTC-1-M2	ENST00000301455	ANGPTL4	487
tRF-1-30-Glu-CTC-1-M2	ENST00000295101	KCNJ3	3038
tRF-1-30-Glu-CTC-1-M2	ENST00000373113	TREM2	257
tRF-1-30-Glu-CTC-1-M2	ENST00000396161	ZNF134	1953
tRF-1-30-Glu-CTC-1-M2	NM_003494	DYSF	271
tRF-1-30-Glu-CTC-1-M2	ENST00000531783	MS4A14	680
tRF-1-30-Glu-CTC-1-M2	NM_001352379	PPP6R3	2216
tRF-1-30-Glu-CTC-1-M2	NM_001810	CENPB	833
tRF-1-30-Glu-CTC-1-M2	ENST00000371741	KCNB1	9106
tRF-1-30-Glu-CTC-1-M2	NM_001126118	TP53	1207
tRF-1-30-Glu-CTC-1-M2	NM_001172420	EFHC1	4857
tRF-1-30-Glu-CTC-1-M2	ENST00000324938	LIMS2	855
tRF-1-30-Glu-CTC-1-M2	ENST00000244769	ATXN1	7217
tRF-1-30-Glu-CTC-1-M2	NM_006331	EMG1	4127
tRF-1-30-Glu-CTC-1-M2	ENST00000273859	ATP10D	2105
tRF-1-30-Glu-CTC-1-M2	NM_002096	GTF2F1	708
tRF-1-30-Glu-CTC-1-M2	NM_024577	SH3TC2	22561
tRF-1-30-Glu-CTC-1-M2	ENST00000325307	HMGB3	2861
tRF-1-30-Glu-CTC-1-M2	NM_078469	BCCIP	1443
tRF-1-30-Glu-CTC-1-M2	ENST00000368088	KCNJ9	2746
tRF-1-30-Glu-CTC-1-M2	NM_203299	C9orf131	116
tRF-1-30-Glu-CTC-1-M2	ENST00000425354	RARG	1106
tRF-1-30-Glu-CTC-1-M2	NM_001766	CD1D	2276
tRF-1-30-Glu-CTC-1-M2	ENST00000374431	LPAR1	2158
tRF-1-30-Glu-CTC-1-M2	NM_024578	OCEL1	294
tRF-1-30-Glu-CTC-1-M2	NM_001145210	ANKRD65	680
tRF-1-30-Glu-CTC-1-M2	NM_001145211	SLCO2B1	1969
tRF-1-30-Glu-CTC-1-M2	NM_032425	HHIPL1	346
tRF-1-30-Glu-CTC-1-M2	ENST00000407559	WDR60	410
tRF-1-30-Glu-CTC-1-M2	NM_014030	GIT1	1227
tRF-1-30-Glu-CTC-1-M2	NM_032420	PCDH1	941
tRF-1-30-Glu-CTC-1-M2	ENST00000397283	ERMN	2632
tRF-1-30-Glu-CTC-1-M2	ENST00000640271	AL451007.3	674
tRF-1-30-Glu-CTC-1-M2	NM_032428	FRMPD3	1878
tRF-1-30-Glu-CTC-1-M2	NM_032429	LZTS2	662
tRF-1-30-Glu-CTC-1-M2	NM_001362679	BBS9	496
tRF-1-30-Glu-CTC-1-M2	NM_001008895	CUL4A	3526
tRF-1-30-Glu-CTC-1-M2	NM_005781	TNK2	816
tRF-1-30-Glu-CTC-1-M2	NM_015345	DAAM2	2840
tRF-1-30-Glu-CTC-1-M2	NM_014744	TBC1D5	3801
tRF-1-30-Glu-CTC-1-M2	ENST00000392045	SP140	528
tRF-1-30-Glu-CTC-1-M2	NM_015349	BICRAL	3114
tRF-1-30-Glu-CTC-1-M2	NM_032353	VPS25	530
tRF-1-30-Glu-CTC-1-M2	ENST00000314103	CHAF1B	2649
tRF-1-30-Glu-CTC-1-M2	ENST00000372371	POLR3A	2329
tRF-1-30-Glu-CTC-1-M2	NM_002386	MC1R	765
tRF-1-30-Glu-CTC-1-M2	NM_005235	ERBB4	7898
tRF-1-30-Glu-CTC-1-M2	NM_002239	KCNJ3	3041
tRF-1-30-Glu-CTC-1-M2	NM_001278713	ZNF705E	2467
tRF-1-30-Glu-CTC-1-M2	ENST00000296736	TIGD6	1665
tRF-1-30-Glu-CTC-1-M2	ENST00000401073	KIAA1522	2083
tRF-1-30-Glu-CTC-1-M2	ENST00000373202	SGPL1	3838
tRF-1-30-Glu-CTC-1-M2	NM_152468	TMC8	1856
tRF-1-30-Glu-CTC-1-M2	ENST00000254051	TNS4	1760
tRF-1-30-Glu-CTC-1-M2	NM_012414	RAB3GAP2	2958
tRF-1-30-Glu-CTC-1-M2	NM_014587	SOX8	1593
tRF-1-30-Glu-CTC-1-M2	NM_031889	ENAM	1969
tRF-1-30-Glu-CTC-1-M2	NM_005238	ETS1	3596
tRF-1-30-Glu-CTC-1-M2	ENST00000383847	FAM131A	203
tRF-1-30-Glu-CTC-1-M2	ENST00000425538	MYOCD	5305
tRF-1-30-Glu-CTC-1-M2	NM_080738	EDARADD	2256
tRF-1-30-Glu-CTC-1-M2	ENST00000456315	DEPDC1	2780
tRF-1-30-Glu-CTC-1-M2	ENST00000539664	TRIL	2253
tRF-1-30-Glu-CTC-1-M2	ENST00000316981	PLAG1	5339
tRF-1-30-Glu-CTC-1-M2	ENST00000370017	FNDC7	853
tRF-1-30-Glu-CTC-1-M2	ENST00000374259	FOXO4	1451
tRF-1-30-Glu-CTC-1-M2	NM_001003682	TMEM200B	1476
tRF-1-30-Glu-CTC-1-M2	ENST00000398468	NOTO	1584
tRF-1-30-Glu-CTC-1-M2	ENST00000294312	FGF19	1030
tRF-1-30-Glu-CTC-1-M2	ENST00000323206	TMEM102	173
tRF-1-30-Glu-CTC-1-M2	ENST00000282003	RNF219	1289
tRF-1-30-Glu-CTC-1-M2	ENST00000278426	SLC43A1	562
tRF-1-30-Glu-CTC-1-M2	NM_032513	SLC30A2	1908
tRF-1-30-Glu-CTC-1-M2	NM_000707	AVPR1B	3252
tRF-1-30-Glu-CTC-1-M2	NM_001321617	CALY	1523
tRF-1-30-Glu-CTC-1-M2	NM_018045	BSDC1	1989
tRF-1-30-Glu-CTC-1-M2	NM_052945	TNFRSF13C	335
tRF-1-30-Glu-CTC-1-M2	NM_018043	ANO1	1526
tRF-1-30-Glu-CTC-1-M2	NM_052947	ALPK2	573
tRF-1-30-Glu-CTC-1-M2	ENST00000409318	TBC1D8	204
tRF-1-30-Glu-CTC-1-M2	NM_001111319	CLDN22	1489
tRF-1-30-Glu-CTC-1-M2	NM_001256647	NR1H2	426
tRF-1-30-Glu-CTC-1-M2	ENST00000261776	VAC14	489
tRF-1-30-Glu-CTC-1-M2	NM_001352592	NCAM2	5372
tRF-1-30-Glu-CTC-1-M2	NM_015506	MMACHC	4167
tRF-1-30-Glu-CTC-1-M2	ENST00000301466	SOAT2	415
tRF-1-30-Glu-CTC-1-M2	ENST00000372930	TMEM35A	1408
tRF-1-30-Glu-CTC-1-M2	NM_005658	TRAF1	2627
tRF-1-30-Glu-CTC-1-M2	NM_182470	PKM	621
tRF-1-30-Glu-CTC-1-M2	ENST00000308868	LEP	2865
tRF-1-30-Glu-CTC-1-M2	NM_014368	LHX6	2178
tRF-1-30-Glu-CTC-1-M2	ENST00000291634	FAM207A	186
tRF-1-30-Glu-CTC-1-M2	ENST00000326474	C3orf80	1833
tRF-1-30-Glu-CTC-1-M2	ENST00000396153	FAF1	1962
tRF-1-30-Glu-CTC-1-M2	NM_005306	FFAR2	1060
tRF-1-30-Glu-CTC-1-M2	NM_005656	TMPRSS2	1837
tRF-1-30-Glu-CTC-1-M2	NM_002431	MNAT1	1615
tRF-1-30-Glu-CTC-1-M2	ENST00000633063	ZCCHC8	1897
tRF-1-30-Glu-CTC-1-M2	NM_022497	MRPS25	3929
tRF-1-30-Glu-CTC-1-M2	ENST00000397932	TRPM2	541
tRF-1-30-Glu-CTC-1-M2	NM_014699	ZNF646	1104
tRF-1-30-Glu-CTC-1-M2	NM_014698	TMEM63A	1402
tRF-1-30-Glu-CTC-1-M2	NM_014697	NOS1AP	3008
tRF-1-30-Glu-CTC-1-M2	NM_032289	PSD2	1992
tRF-1-30-Glu-CTC-1-M2	ENST00000393328	SPOP	1494
tRF-1-30-Glu-CTC-1-M2	ENST00000418388	TMEM250	1900
tRF-1-30-Glu-CTC-1-M2	NM_022491	SUDS3	3600
tRF-1-30-Glu-CTC-1-M2	NM_001289025	LAIR1	3884
tRF-1-30-Glu-CTC-1-M2	ENST00000177694	TBX21	753
tRF-1-30-Glu-CTC-1-M2	ENST00000316299	PRKAG1	621
tRF-1-30-Glu-CTC-1-M2	NM_001163315	FBXL17	2683
tRF-1-30-Glu-CTC-1-M2	ENST00000383263	CHRM5	774
tRF-1-30-Glu-CTC-1-M2	ENST00000320580	PACS1	1467
tRF-1-30-Glu-CTC-1-M2	ENST00000439696	ZFP36L1	1871
tRF-1-30-Glu-CTC-1-M2	ENST00000215912	PIK3IP1	1491
tRF-1-30-Glu-CTC-1-M2	NM_170735	BDNF	2927
tRF-1-30-Glu-CTC-1-M2	NM_001009921	VPS8	589
tRF-1-30-Glu-CTC-1-M2	NM_022750	PARP12	811
tRF-1-30-Glu-CTC-1-M2	ENST00000262585	DENND3	1563
tRF-1-30-Glu-CTC-1-M2	NM_022755	IPPK	2649
tRF-1-30-Glu-CTC-1-M2	ENST00000496391	PRKRIP1	1565
tRF-1-30-Glu-CTC-1-M2	NM_001330422	POU6F1	3311
tRF-1-30-Glu-CTC-1-M2	NM_174983	MFSD12	511
tRF-1-30-Glu-CTC-1-M2	ENST00000382410	DEFB125	116
tRF-1-30-Glu-CTC-1-M2	NM_012345	NUFIP1	1957
tRF-1-30-Glu-CTC-1-M2	NM_012344	NTSR2	301
tRF-1-30-Glu-CTC-1-M2	NM_012342	BAMBI	531
tRF-1-30-Glu-CTC-1-M2	NM_012341	GTPBP4	2703
tRF-1-30-Glu-CTC-1-M2	NM_012340	NFATC2	4533
tRF-1-30-Glu-CTC-1-M2	ENST00000304987	SIK2	6724
tRF-1-30-Glu-CTC-1-M2	NM_015163	TRIM9	2028
tRF-1-30-Glu-CTC-1-M2	ENST00000319327	SERINC4	838
tRF-1-30-Glu-CTC-1-M2	ENST00000287600	PDE6D	527
tRF-1-30-Glu-CTC-1-M2	ENST00000541421	SMLR1	2180
tRF-1-30-Glu-CTC-1-M2	NM_020882	COL20A1	4135
tRF-1-30-Glu-CTC-1-M2	NM_005018	PDCD1	1174
tRF-1-30-Glu-CTC-1-M2	NM_005017	PCYT1A	4320
tRF-1-30-Glu-CTC-1-M2	NM_020888	KIAA1522	2083
tRF-1-30-Glu-CTC-1-M2	NM_005011	NRF1	1895
tRF-1-30-Glu-CTC-1-M2	NM_001282860	GON4L	925
tRF-1-30-Glu-CTC-1-M2	ENST00000332582	GPR173	2872
tRF-1-30-Glu-CTC-1-M2	NM_176818	GATC	3789
tRF-1-30-Glu-CTC-1-M2	ENST00000401850	A4GALT	769
tRF-1-30-Glu-CTC-1-M2	ENST00000274643	MYLK4	4288
tRF-1-30-Glu-CTC-1-M2	ENST00000319449	RUFY1	507
tRF-1-30-Glu-CTC-1-M2	NM_022115	PRDM15	3015
tRF-1-30-Glu-CTC-1-M2	NM_033487	CDK11B	523
tRF-1-30-Glu-CTC-1-M2	NM_022111	CLSPN	4384
tRF-1-30-Glu-CTC-1-M2	NM_181877	ZSCAN2	1676
tRF-1-30-Glu-CTC-1-M2	NM_001318492	TRAPPC4	735
tRF-1-30-Glu-CTC-1-M2	NM_030927	TSPAN14	4654
tRF-1-30-Glu-CTC-1-M2	ENST00000267485	ARMH4	3975
tRF-1-30-Glu-CTC-1-M2	ENST00000366926	SLC30A10	295
tRF-1-30-Glu-CTC-1-M2	NM_001330395	WIZ	3098
tRF-1-30-Glu-CTC-1-M2	ENST00000303052	CSNK1G1	6414
tRF-1-30-Glu-CTC-1-M2	NM_001195150	ATP6V1FNB	3272
tRF-1-30-Glu-CTC-1-M2	NM_021134	MRPL23	179
tRF-1-30-Glu-CTC-1-M2	NM_021135	RPS6KA2	3398
tRF-1-30-Glu-CTC-1-M2	NM_021132	PPP3CB	1809
tRF-1-30-Glu-CTC-1-M2	NM_021133	RNASEL	1758
tRF-1-30-Glu-CTC-1-M2	NM_030929	KAZALD1	2139
tRF-1-30-Glu-CTC-1-M2	ENST00000409672	SCN9A	3487
tRF-1-30-Glu-CTC-1-M2	NM_138494	ZNF655	2869
tRF-1-30-Glu-CTC-1-M2	NM_148175	PPIL2	3275
tRF-1-30-Glu-CTC-1-M2	ENST00000330055	ADRA2C	529
tRF-1-30-Glu-CTC-1-M2	NM_022336	EDAR	2436
tRF-1-30-Glu-CTC-1-M2	NM_148170	CTSC	5622
tRF-1-30-Glu-CTC-1-M2	ENST00000374806	PPP3R2	2794
tRF-1-30-Glu-CTC-1-M2	ENST00000555019	ASB2	503
tRF-1-30-Glu-CTC-1-M2	ENST00000375533	BAMBI	538
tRF-1-30-Glu-CTC-1-M2	ENST00000394718	AKAP5	4825
tRF-1-30-Glu-CTC-1-M2	ENST00000309934	SEC22A	2408
tRF-1-30-Glu-CTC-1-M2	ENST00000579849	TMEM98	3322
tRF-1-30-Glu-CTC-1-M2	ENST00000342628	FOXM1	955
tRF-1-30-Glu-CTC-1-M2	ENST00000417133	ERG	3376
tRF-1-30-Glu-CTC-1-M2	ENST00000263980	SLC9A1	1492
tRF-1-30-Glu-CTC-1-M2	ENST00000290552	IRX6	455
tRF-1-30-Glu-CTC-1-M2	ENST00000367996	ADAMTS4	6830
tRF-1-30-Glu-CTC-1-M2	ENST00000299106	JAM3	2820
tRF-1-30-Glu-CTC-1-M2	ENST00000328089	SPSB1	1957
tRF-1-30-Glu-CTC-1-M2	ENST00000642030	OR7C1	9914
tRF-1-30-Glu-CTC-1-M2	ENST00000293897	SSTR5	1491
tRF-1-30-Glu-CTC-1-M2	ENST00000222330	GSK3A	608
tRF-1-30-Glu-CTC-1-M2	ENST00000252997	GATA5	1339
tRF-1-30-Glu-CTC-1-M2	NM_004124	GMFB	3603
tRF-1-30-Glu-CTC-1-M2	ENST00000381434	IL33	1815
tRF-1-30-Glu-CTC-1-M2	NM_001331	CTNND1	3232
tRF-1-30-Glu-CTC-1-M2	NM_001337	CX3CR1	1946
tRF-1-30-Glu-CTC-1-M2	NM_182490	ZNF227	438
tRF-1-30-Glu-CTC-1-M2	ENST00000599686	WIZ	989
tRF-1-30-Glu-CTC-1-M2	ENST00000427043	CASP14	2204
tRF-1-30-Glu-CTC-1-M2	NM_001448	GPC4	2764
tRF-1-30-Glu-CTC-1-M2	NM_001005742	GBA	543
tRF-1-30-Glu-CTC-1-M2	NM_182497	KRT40	482
tRF-1-30-Glu-CTC-1-M2	NM_001282666	MICAL2	3618
tRF-1-30-Glu-CTC-1-M2	ENST00000377075	CNNM4	2374
tRF-1-30-Glu-CTC-1-M2	NM_153813	ZFPM1	2052
tRF-1-30-Glu-CTC-1-M2	ENST00000444881	TMBIM1	1274
tRF-1-30-Glu-CTC-1-M2	NM_153810	CACUL1	9717
tRF-1-30-Glu-CTC-1-M2	NM_004656	BAP1	1279
tRF-1-30-Glu-CTC-1-M2	NM_001153	ANXA4	1597
tRF-1-30-Glu-CTC-1-M2	NM_001024809	RARA	1417
tRF-1-30-Glu-CTC-1-M2	NM_030630	HID1	828
tRF-1-30-Glu-CTC-1-M2	NM_001351364	RIC8B	3460
tRF-1-30-Glu-CTC-1-M2	NM_030636	EEPD1	2332
tRF-1-30-Glu-CTC-1-M2	NM_003167	SULT2A1	988
tRF-1-30-Glu-CTC-1-M2	ENST00000449599	EOMES	693
tRF-1-30-Glu-CTC-1-M2	NM_001365724	PDE6G	615
tRF-1-30-Glu-CTC-1-M2	ENST00000330374	VMA21	4306
tRF-1-30-Glu-CTC-1-M2	NM_019884	GSK3A	603
tRF-1-30-Glu-CTC-1-M2	ENST00000317683	FBXO46	1055
tRF-1-30-Glu-CTC-1-M2	NM_001317781	SNX25	506
tRF-1-30-Glu-CTC-1-M2	ENST00000333538	GALNT17	1453
tRF-1-30-Glu-CTC-1-M2	NM_207401	C1orf229	1351
tRF-1-30-Glu-CTC-1-M2	ENST00000371236	DAB1	3366
tRF-1-30-Glu-CTC-1-M2	NM_012233	RAB3GAP1	1928
tRF-1-30-Glu-CTC-1-M2	ENST00000371941	PREX1	1633
tRF-1-30-Glu-CTC-1-M2	ENST00000612339	TMEM106A	2241
tRF-1-30-Glu-CTC-1-M2	NM_000792	DIO1	1087
tRF-1-30-Glu-CTC-1-M2	NM_016194	GNB5	7657
tRF-1-30-Glu-CTC-1-M2	NM_000790	DDC	419
tRF-1-30-Glu-CTC-1-M2	NM_016192	TMEFF2	1265
tRF-1-30-Glu-CTC-1-M2	ENST00000439838	AC004832.3	453
tRF-1-30-Glu-CTC-1-M2	ENST00000261643	COX10	1464
tRF-1-30-Glu-CTC-1-M2	ENST00000324348	RNF227	2183
tRF-1-30-Glu-CTC-1-M2	NM_001366224	SYT6	2719
tRF-1-30-Glu-CTC-1-M2	ENST00000360774	TRPM6	2118
tRF-1-30-Glu-CTC-1-M2	ENST00000322886	E2F7	2768
tRF-1-30-Glu-CTC-1-M2	NM_133443	GPT2	2292
tRF-1-30-Glu-CTC-1-M2	NM_000553	WRN	3035
tRF-1-30-Glu-CTC-1-M2	NM_001366290	ZNF142	5010
tRF-1-30-Glu-CTC-1-M2	ENST00000539905	PDYN	1566
tRF-1-30-Glu-CTC-1-M2	ENST00000301149	GPD1	1800
tRF-1-30-Glu-CTC-1-M2	NM_133445	GRIN3A	3822
tRF-1-30-Glu-CTC-1-M2	ENST00000295025	REL	9075
tRF-1-30-Glu-CTC-1-M2	NM_006920	SCN1A	6604
tRF-1-30-Glu-CTC-1-M2	ENST00000294066	MAP4K2	400
tRF-1-30-Glu-CTC-1-M2	NM_006927	ST3GAL2	5712
tRF-1-30-Glu-CTC-1-M2	ENST00000299563	RNF169	5683
tRF-1-30-Glu-CTC-1-M2	NM_003204	NFE2L1	1904
tRF-1-30-Glu-CTC-1-M2	NM_017957	EPN3	1593
tRF-1-30-Glu-CTC-1-M2	NM_001282934	PRDM15	3015
tRF-1-30-Glu-CTC-1-M2	NM_017951	SMPD4	1163
tRF-1-30-Glu-CTC-1-M2	NM_017482	ADD2	1618
tRF-1-30-Glu-CTC-1-M2	NM_145041	TMEM106A	2237
tRF-1-30-Glu-CTC-1-M2	NM_020064	BARHL1	730
tRF-1-30-Glu-CTC-1-M2	NM_001146312	MYOCD	5304
tRF-1-30-Glu-CTC-1-M2	ENST00000335624	VSIG10L	793
tRF-1-30-Glu-CTC-1-M2	NM_024046	CAMKV	1329
tRF-1-30-Glu-CTC-1-M2	ENST00000368089	KCNJ10	3926
tRF-1-30-Glu-CTC-1-M2	NM_181701	QSOX2	2391
tRF-1-30-Glu-CTC-1-M2	NM_016338	IPO11	1271
tRF-1-30-Glu-CTC-1-M2	ENST00000262958	GNA15	750
tRF-1-30-Glu-CTC-1-M2	NM_004275	MED20	1718
tRF-1-30-Glu-CTC-1-M2	NM_198098	AQP1	1888
tRF-1-30-Glu-CTC-1-M2	NM_173515	CNKSR3	18839
tRF-1-30-Glu-CTC-1-M2	ENST00000636079	CCDC194	3313
tRF-1-30-Glu-CTC-1-M2	NM_016447	MPP6	6579
tRF-1-30-Glu-CTC-1-M2	NM_173510	CCDC117	2969
tRF-1-30-Glu-CTC-1-M2	NM_000801	FKBP1A	1131
tRF-1-30-Glu-CTC-1-M2	NM_001001938	C9orf47	4154
tRF-1-30-Glu-CTC-1-M2	NM_001194986	TRABD2B	5374
tRF-1-30-Glu-CTC-1-M2	NM_004783	TAOK2	693
tRF-1-30-Glu-CTC-1-M2	NM_024980	GPR157	4114
tRF-1-30-Glu-CTC-1-M2	ENST00000542499	APOA5	755
tRF-1-30-Glu-CTC-1-M2	ENST00000389589	SHOX2	868
tRF-1-30-Glu-CTC-1-M2	NM_001124758	SPNS2	1587
tRF-1-30-Glu-CTC-1-M2	NM_001135652	EIF2AK2	2135
tRF-1-30-Glu-CTC-1-M2	NM_022802	CTBP2	5201
tRF-1-30-Glu-CTC-1-M2	ENST00000328913	MCF2L2	1337
tRF-1-30-Glu-CTC-1-M2	ENST00000261842	AP4E1	3238
tRF-1-30-Glu-CTC-1-M2	ENST00000502320	FAM47E	5531
tRF-1-30-Glu-CTC-1-M2	ENST00000369795	STRIP1	729
tRF-1-30-Glu-CTC-1-M2	ENST00000418596	FAM126B	7552
tRF-1-30-Glu-CTC-1-M2	NM_001161368	SEC14L4	968
tRF-1-30-Glu-CTC-1-M2	NM_138473	SP1	5202
tRF-1-30-Glu-CTC-1-M2	NM_001161498	PLEKHD1	3132
tRF-1-30-Glu-CTC-1-M2	NM_138477	CDAN1	947
tRF-1-30-Glu-CTC-1-M2	ENST00000431843	SIGIRR	180
tRF-1-30-Glu-CTC-1-M2	NM_202002	FOXM1	958
tRF-1-30-Glu-CTC-1-M2	ENST00000216101	RASL10A	368
tRF-1-30-Glu-CTC-1-M2	ENST00000263464	BIRC3	632
tRF-1-30-Glu-CTC-1-M2	NM_001128228	TPRN	493
tRF-1-30-Glu-CTC-1-M2	ENST00000309668	INHBC	806
tRF-1-30-Glu-CTC-1-M2	NM_024746	HHIPL2	336
tRF-1-30-Glu-CTC-1-M2	NM_024963	FBXL18	5978
tRF-1-30-Glu-CTC-1-M2	NM_024742	ARMC5	1966
tRF-1-30-Glu-CTC-1-M2	ENST00000260746	ARL3	3163
tRF-1-30-Glu-CTC-1-M2	NM_139322	ATRN	201
tRF-1-30-Glu-CTC-1-M2	ENST00000561311	TLN2	4021
tRF-1-30-Glu-CTC-1-M2	NM_020404	CD248	260
tRF-1-30-Glu-CTC-1-M2	ENST00000618518	GAS2L1	288
tRF-1-30-Glu-CTC-1-M2	NM_006785	MALT1	6635
tRF-1-30-Glu-CTC-1-M2	NM_020400	LPAR5	1295
tRF-1-30-Glu-CTC-1-M2	ENST00000246071	SNRPB2	771
tRF-1-30-Glu-CTC-1-M2	NM_017551	GRID1	2720
tRF-1-30-Glu-CTC-1-M2	NM_017553	INO80	1342
tRF-1-30-Glu-CTC-1-M2	ENST00000618040	KCNN3	10502
tRF-1-30-Glu-CTC-1-M2	NM_020408	LYRM4	1004
tRF-1-30-Glu-CTC-1-M2	ENST00000398020	PIP4P1	701
tRF-1-30-Glu-CTC-1-M2	NM_016532	INPP5K	1246
tRF-1-30-Glu-CTC-1-M2	NM_001290047	CECR2	5312
tRF-1-30-Glu-CTC-1-M2	ENST00000309100	MAP3K11	536
tRF-1-30-Glu-CTC-1-M2	ENST00000391411	C17orf51	6990
tRF-1-30-Glu-CTC-1-M2	ENST00000366960	RPS6KC1	2139
tRF-1-30-Glu-CTC-1-M2	ENST00000370544	LMO4	4127
tRF-1-30-Glu-CTC-1-M2	ENST00000392614	RAB37	1924
tRF-1-30-Glu-CTC-1-M2	ENST00000615189	SEC14L2	2895
tRF-1-30-Glu-CTC-1-M2	NM_001365103	ERFL	679
tRF-1-30-Glu-CTC-1-M2	ENST00000318683	B3GNT3	960
tRF-1-30-Glu-CTC-1-M2	NM_004879	EI24	1000
tRF-1-30-Glu-CTC-1-M2	ENST00000367577	IER5	955
tRF-1-30-Glu-CTC-1-M2	NM_006656	NEU3	4415
tRF-1-30-Glu-CTC-1-M2	NM_015886	PI15	5776
tRF-1-30-Glu-CTC-1-M2	NM_015881	DKK3	1468
tRF-1-30-Glu-CTC-1-M2	ENST00000368012	NECTIN4	1666
tRF-1-30-Glu-CTC-1-M2	NM_001369471	NFIB	6461
tRF-1-30-Glu-CTC-1-M2	NM_001199898	PDK2	1272
tRF-1-30-Glu-CTC-1-M2	ENST00000280097	HNMT	2230
tRF-1-30-Glu-CTC-1-M2	NM_032940	POLR2C	890
tRF-1-30-Glu-CTC-1-M2	NM_001170931	FOXO4	1448
tRF-1-30-Glu-CTC-1-M2	ENST00000325602	P2RY13	1679
tRF-1-30-Glu-CTC-1-M2	NM_001302695	DEFB134	803
tRF-1-30-Glu-CTC-1-M2	ENST00000323346	SLC17A8	1900
tRF-1-30-Glu-CTC-1-M2	NM_031439	SOX7	1970
tRF-1-30-Glu-CTC-1-M2	NM_004101	F2RL2	2100
tRF-1-30-Glu-CTC-1-M2	ENST00000472091	ERVFRD-1	1205
tRF-1-30-Glu-CTC-1-M2	NM_003156	STIM1	1412
tRF-1-30-Glu-CTC-1-M2	ENST00000566780	WWOX	871
tRF-1-30-Glu-CTC-1-M2	NM_031430	RILP	291
tRF-1-30-Glu-CTC-1-M2	NM_031431	COG3	1970
tRF-1-30-Glu-CTC-1-M2	ENST00000260649	SLC3A1	855
tRF-1-30-Glu-CTC-1-M2	ENST00000339142	C1QTNF1	1699
tRF-1-30-Glu-CTC-1-M2	NM_145912	NFAM1	4753
tRF-1-30-Glu-CTC-1-M2	NM_001367361	GSG1	1616
tRF-1-30-Glu-CTC-1-M2	NM_001860	SLC31A2	1223
tRF-1-30-Glu-CTC-1-M2	NM_015470	RAB11FIP5	2139
tRF-1-30-Glu-CTC-1-M2	NM_013337	TIMM22	2583
tRF-1-30-Glu-CTC-1-M2	NM_001206710	PRKAG1	625
tRF-1-30-Glu-CTC-1-M2	ENST00000333129	FIGN	6941
tRF-1-30-Glu-CTC-1-M2	ENST00000495880	DUSP7	1896
tRF-1-30-Glu-CTC-1-M2	ENST00000336174	STRADA	734
tRF-1-30-Glu-CTC-1-M2	ENST00000272252	GALM	1203
tRF-1-30-Glu-CTC-1-M2	ENST00000644917	SPTB	3023
tRF-1-30-Glu-CTC-1-M2	ENST00000373884	XKR8	896
tRF-1-30-Glu-CTC-1-M2	ENST00000374323	SYT15	4415
tRF-1-30-Glu-CTC-1-M2	ENST00000542678	ABCB9	911
tRF-1-30-Glu-CTC-1-M2	ENST00000436636	TNIK	2542
tRF-1-30-Glu-CTC-1-M2	ENST00000306052	LRP8	1473
tRF-1-30-Glu-CTC-1-M2	NM_001969	EIF5	3972
tRF-1-30-Glu-CTC-1-M2	ENST00000379453	ADRA1D	841
tRF-1-30-Glu-CTC-1-M2	ENST00000399004	GIN1	1565
tRF-1-30-Glu-CTC-1-M2	ENST00000642117	OR4Q3	1100
tRF-1-30-Glu-CTC-1-M2	ENST00000287152	KIF6	6542
tRF-1-30-Glu-CTC-1-M2	ENST00000399503	MAP3K1	2472
tRF-1-30-Glu-CTC-1-M2	ENST00000397728	LSS	2658
tRF-1-30-Glu-CTC-1-M2	ENST00000641002	OR10Z1	5134
tRF-1-30-Glu-CTC-1-M2	ENST00000310160	FUT1	2173
tRF-1-30-Glu-CTC-1-M2	ENST00000378623	LRP4	2115
tRF-1-30-Glu-CTC-1-M2	ENST00000352645	ZC3H7B	2718
tRF-1-30-Glu-CTC-1-M2	ENST00000342063	PEAK3	1048
tRF-1-30-Glu-CTC-1-M2	NM_002333	LRP3	1288
tRF-1-30-Glu-CTC-1-M2	NM_183387	EML5	3387
tRF-1-30-Glu-CTC-1-M2	NM_001025071	RPS14	1651
tRF-1-30-Glu-CTC-1-M2	ENST00000399410	ABCC1	1781
tRF-1-30-Glu-CTC-1-M2	NM_005538	INHBC	2040
tRF-1-30-Glu-CTC-1-M2	ENST00000397541	WEE2	951
tRF-1-30-Glu-CTC-1-M2	NM_002334	LRP4	2266
tRF-1-30-Glu-CTC-1-M2	ENST00000244751	CPNE5	1490
tRF-1-30-Glu-CTC-1-M2	NM_006321	ARIH2	3112
tRF-1-30-Glu-CTC-1-M2	NM_175738	RAB37	1924
tRF-1-30-Glu-CTC-1-M2	ENST00000359232	SLC25A29	1172
tRF-1-30-Glu-CTC-1-M2	NM_001040440	CCDC112	686
tRF-1-30-Glu-CTC-1-M2	NM_006328	RBM14	3258
tRF-1-30-Glu-CTC-1-M2	ENST00000219905	MGA	2663
tRF-1-30-Glu-CTC-1-M2	NM_175737	KLB	2847
tRF-1-30-Glu-CTC-1-M2	NM_003260	TLE2	204
tRF-1-30-Glu-CTC-1-M2	NM_004431	EPHA2	878
tRF-1-30-Glu-CTC-1-M2	ENST00000315480	USP20	1555
tRF-1-30-Glu-CTC-1-M2	NM_024565	CCNJL	4272
tRF-1-30-Glu-CTC-1-M2	NM_013245	VPS4A	2630
tRF-1-30-Glu-CTC-1-M2	NM_001127457	CRY2	2337
tRF-1-30-Glu-CTC-1-M2	NM_000444	PHEX	3357
tRF-1-30-Glu-CTC-1-M2	NM_001039667	ANGPTL4	484
tRF-1-30-Glu-CTC-1-M2	NM_001145204	SHISA9	5007
tRF-1-30-Glu-CTC-1-M2	NM_001303614	SAMD4B	1118
tRF-1-30-Glu-CTC-1-M2	ENST00000306390	LRG1	1531
tRF-1-30-Glu-CTC-1-M2	ENST00000640283	AL032819.3	1044
tRF-1-30-Glu-CTC-1-M2	ENST00000405666	ESRRA	777
tRF-1-30-Glu-CTC-1-M2	ENST00000404774	MMD2	1407
tRF-1-30-Glu-CTC-1-M2	ENST00000357155	MYBPHL	257
tRF-1-30-Glu-CTC-1-M2	NM_138813	ATP8B3	953
tRF-1-30-Glu-CTC-1-M2	NM_000562	C8A	507
tRF-1-30-Glu-CTC-1-M2	NM_005229	ELK1	1309
tRF-1-30-Glu-CTC-1-M2	NM_001271933	CEP164	1098
tRF-1-30-Glu-CTC-1-M2	NM_015374	SUN2	1533
tRF-1-30-Glu-CTC-1-M2	NM_001318865	GNMT	174
tRF-1-30-Glu-CTC-1-M2	ENST00000396065	GCNT3	1269
tRF-1-30-Glu-CTC-1-M2	ENST00000448841	WBP1L	2909
tRF-1-30-Glu-CTC-1-M2	NM_032364	DNAJC14	1017
tRF-1-30-Glu-CTC-1-M2	NM_001271938	MEGF8	1988
tRF-1-30-Glu-CTC-1-M2	NM_032368	LZIC	4106
tRF-1-30-Glu-CTC-1-M2	NM_005226	S1PR3	2817
tRF-1-30-Glu-CTC-1-M2	NM_014203	AP2A1	356
tRF-1-30-Glu-CTC-1-M2	ENST00000313486	PITPNA	2843
tRF-1-30-Glu-CTC-1-M2	ENST00000292174	CXCR5	3136
tRF-1-30-Glu-CTC-1-M2	NM_001143757	LRRC27	6266
tRF-1-30-Glu-CTC-1-M2	ENST00000327858	FBLN1	689
tRF-1-30-Glu-CTC-1-M2	NM_147193	GLIS1	386
tRF-1-30-Glu-CTC-1-M2	ENST00000631683	TMEM132E	1086
tRF-1-30-Glu-CTC-1-M2	NM_002205	ITGA5	1032
tRF-1-30-Glu-CTC-1-M2	NM_014597	DNTTIP2	3567
tRF-1-30-Glu-CTC-1-M2	ENST00000314400	NEPRO	3096
tRF-1-30-Glu-CTC-1-M2	NM_147196	TMIE	1198
tRF-1-30-Glu-CTC-1-M2	ENST00000270115	LRRC56	640
tRF-1-30-Glu-CTC-1-M2	ENST00000444124	DDC	397
tRF-1-30-Glu-CTC-1-M2	ENST00000389857	CCDC88C	1300
tRF-1-30-Glu-CTC-1-M2	NM_018697	LANCL2	2422
tRF-1-30-Glu-CTC-1-M2	NM_001367189	ARRDC5	609
tRF-1-30-Glu-CTC-1-M2	NM_018695	ERBIN	4014
tRF-1-30-Glu-CTC-1-M2	ENST00000355867	SVIL	188
tRF-1-30-Glu-CTC-1-M2	ENST00000055682	NEXMIF	6556
tRF-1-30-Glu-CTC-1-M2	NM_024411	PDYN	1564
tRF-1-30-Glu-CTC-1-M2	ENST00000219345	PLA2G15	1401
tRF-1-30-Glu-CTC-1-M2	ENST00000527524	GRIK4	2644
tRF-1-30-Glu-CTC-1-M2	NM_003680	YARS1	742
tRF-1-30-Glu-CTC-1-M2	ENST00000393359	TGFBRAP1	2969
tRF-1-30-Glu-CTC-1-M2	NM_005099	ADAMTS4	6836
tRF-1-30-Glu-CTC-1-M2	NM_001256346	SEMA5B	950
tRF-1-30-Glu-CTC-1-M2	ENST00000482457	ZNF80	1613
tRF-1-30-Glu-CTC-1-M2	NM_001003699	RREB1	3012
tRF-1-30-Glu-CTC-1-M2	ENST00000570628	CLUH	1208
tRF-1-30-Glu-CTC-1-M2	NM_003682	MADD	881
tRF-1-30-Glu-CTC-1-M2	NM_152372	MYOM3	1323
tRF-1-30-Glu-CTC-1-M2	ENST00000233202	SLC11A1	1859
tRF-1-30-Glu-CTC-1-M2	ENST00000330687	CMTM4	2527
tRF-1-30-Glu-CTC-1-M2	NM_052950	WDFY2	7940
tRF-1-30-Glu-CTC-1-M2	NM_001319137	CTSH	380
tRF-1-30-Glu-CTC-1-M2	ENST00000269886	SH3GL1	1230
tRF-1-30-Glu-CTC-1-M2	NM_052954	CYYR1	2285
tRF-1-30-Glu-CTC-1-M2	ENST00000309859	GGA2	4048
tRF-1-30-Glu-CTC-1-M2	ENST00000457616	IGF2BP2	1556
tRF-1-30-Glu-CTC-1-M2	NM_015574	ANKRD17	2855
tRF-1-30-Glu-CTC-1-M2	NM_015576	ERC2	3005
tRF-1-30-Glu-CTC-1-M2	NM_018674	ASIC4	726
tRF-1-30-Glu-CTC-1-M2	NM_033161	SURF4	2029
tRF-1-30-Glu-CTC-1-M2	ENST00000396418	PKIA	3446
tRF-1-30-Glu-CTC-1-M2	ENST00000504597	EIF4E1B	627
tRF-1-30-Glu-CTC-1-M2	ENST00000344111	COX19	3303
tRF-1-30-Glu-CTC-1-M2	NM_001278677	ZNF254	1987
tRF-1-30-Glu-CTC-1-M2	ENST00000263733	FAM20B	4418
tRF-1-30-Glu-CTC-1-M2	ENST00000594172	AL591479.1	1811
tRF-1-30-Glu-CTC-1-M2	ENST00000247161	ELK1	1308
tRF-1-30-Glu-CTC-1-M2	ENST00000643396	SLC6A1	2226
tRF-1-30-Glu-CTC-1-M2	ENST00000340124	GPT2	2300
tRF-1-30-Glu-CTC-1-M2	ENST00000323013	RRP7A	2942
tRF-1-30-Glu-CTC-1-M2	NM_001353345	SETD1B	2417
tRF-1-30-Glu-CTC-1-M2	NM_014685	HERPUD1	1574
tRF-1-30-Glu-CTC-1-M2	ENST00000634734	BAG1	2748
tRF-1-30-Glu-CTC-1-M2	NM_031940	TM2D2	2524
tRF-1-30-Glu-CTC-1-M2	ENST00000308020	PTDSS2	805
tRF-1-30-Glu-CTC-1-M2	NM_023035	CACNA1A	871
tRF-1-30-Glu-CTC-1-M2	NM_001040661	SLC29A4	3921
tRF-1-30-Glu-CTC-1-M2	ENST00000377411	GPR157	4114
tRF-1-30-Glu-CTC-1-M2	ENST00000295113	FRZB	1574
tRF-1-30-Glu-CTC-1-M2	ENST00000350889	STMN4	1523
tRF-1-30-Glu-CTC-1-M2	NM_001040709	SYPL2	2586
tRF-1-30-Glu-CTC-1-M2	ENST00000300557	PRR15L	956
tRF-1-30-Glu-CTC-1-M2	ENST00000296518	GUCY1A1	2118
tRF-1-30-Glu-CTC-1-M2	ENST00000312371	AMZ1	3651
tRF-1-30-Glu-CTC-1-M2	NM_005793	NME6	2320
tRF-1-30-Glu-CTC-1-M2	NM_001124	ADM	756
tRF-1-30-Glu-CTC-1-M2	ENST00000258243	URB2	902
tRF-1-30-Glu-CTC-1-M2	ENST00000591046	ZNF524	231
tRF-1-30-Glu-CTC-1-M2	NM_001619	GRK2	1106
tRF-1-30-Glu-CTC-1-M2	ENST00000266037	DOCK3	2639
tRF-1-30-Glu-CTC-1-M2	NM_022740	HIPK2	11357
tRF-1-30-Glu-CTC-1-M2	NM_033387	FAM78A	2744
tRF-1-30-Glu-CTC-1-M2	ENST00000377577	DNAJC11	1507
tRF-1-30-Glu-CTC-1-M2	NM_001017989	OPA3	1629
tRF-1-30-Glu-CTC-1-M2	ENST00000361417	PHLDB1	1208
tRF-1-30-Glu-CTC-1-M2	NM_022748	TNS3	2922
tRF-1-30-Glu-CTC-1-M2	NM_022749	FAM160B2	1980
tRF-1-30-Glu-CTC-1-M2	NM_001363747	NKAIN4	713
tRF-1-30-Glu-CTC-1-M2	NM_001079525	PAICS	5040
tRF-1-30-Glu-CTC-1-M2	ENST00000524782	ARFGAP2	1181
tRF-1-30-Glu-CTC-1-M2	NM_001110514	EBF4	846
tRF-1-30-Glu-CTC-1-M2	NM_033016	PDGFB	1983
tRF-1-30-Glu-CTC-1-M2	NM_002524	NRAS	3625
tRF-1-30-Glu-CTC-1-M2	NM_015407	ABHD14A	178
tRF-1-30-Glu-CTC-1-M2	ENST00000338961	PTGES2	452
tRF-1-30-Glu-CTC-1-M2	NM_015157	PHLDB1	1205
tRF-1-30-Glu-CTC-1-M2	ENST00000256689	SLC38A2	2922
tRF-1-30-Glu-CTC-1-M2	NM_015154	MESD	3467
tRF-1-30-Glu-CTC-1-M2	ENST00000264144	LAMC2	1500
tRF-1-30-Glu-CTC-1-M2	NM_015150	RFTN1	983
tRF-1-30-Glu-CTC-1-M2	NM_032389	ARFGAP2	1181
tRF-1-30-Glu-CTC-1-M2	NM_014977	ACIN1	583
tRF-1-30-Glu-CTC-1-M2	NM_152698	AMER3	3476
tRF-1-30-Glu-CTC-1-M2	NM_024341	ZNF557	4223
tRF-1-30-Glu-CTC-1-M2	NM_020896	OSBPL5	1098
tRF-1-30-Glu-CTC-1-M2	NM_014971	EFR3B	4795
tRF-1-30-Glu-CTC-1-M2	ENST00000325542	CEP57	1437
tRF-1-30-Glu-CTC-1-M2	ENST00000298352	NGB	1053
tRF-1-30-Glu-CTC-1-M2	NM_032385	FAXDC2	1824
tRF-1-30-Glu-CTC-1-M2	ENST00000298355	TRIM9	2029
tRF-1-30-Glu-CTC-1-M2	NM_032387	WNK4	378
tRF-1-30-Glu-CTC-1-M2	ENST00000334258	SYNE3	332
tRF-1-30-Glu-CTC-1-M2	ENST00000274353	BHMT	1169
tRF-1-30-Glu-CTC-1-M2	NM_001110199	SRRM3	1444
tRF-1-30-Glu-CTC-1-M2	NM_080473	GATA5	1339
tRF-1-30-Glu-CTC-1-M2	NM_181846	ZSCAN22	3005
tRF-1-30-Glu-CTC-1-M2	ENST00000520509	CCNE2	1862
tRF-1-30-Glu-CTC-1-M2	NM_181844	BCL6B	2025
tRF-1-30-Glu-CTC-1-M2	NM_176823	S100A7A	3913
tRF-1-30-Glu-CTC-1-M2	NM_018074	YJU2	392
tRF-1-30-Glu-CTC-1-M2	ENST00000366932	RRP15	6892
tRF-1-30-Glu-CTC-1-M2	ENST00000427411	ACE2	872
tRF-1-30-Glu-CTC-1-M2	NM_007126	VCP	1051
tRF-1-30-Glu-CTC-1-M2	NM_001354717	AFP	554
tRF-1-30-Glu-CTC-1-M2	NM_001077263	TMPRSS13	1598
tRF-1-30-Glu-CTC-1-M2	NM_144975	SLFN5	7766
tRF-1-30-Glu-CTC-1-M2	ENST00000259371	DAB2IP	1983
tRF-1-30-Glu-CTC-1-M2	ENST00000417495	SP140	530
tRF-1-30-Glu-CTC-1-M2	NM_001837	CCR3	480
tRF-1-30-Glu-CTC-1-M2	ENST00000346299	MTMR2	2408
tRF-1-30-Glu-CTC-1-M2	NM_001304450	ST8SIA1	8161
tRF-1-30-Glu-CTC-1-M2	ENST00000265459	NRXN2	1020
tRF-1-30-Glu-CTC-1-M2	NM_058190	FAM207A	170
tRF-1-30-Glu-CTC-1-M2	NM_016052	RRP15	6892
tRF-1-30-Glu-CTC-1-M2	NM_001330311	DVL1	864
tRF-1-30-Glu-CTC-1-M2	NM_199177	MRRF	8741
tRF-1-30-Glu-CTC-1-M2	NM_001040272	ADAMTSL1	2401
tRF-1-30-Glu-CTC-1-M2	NM_004992	MECP2	8554
tRF-1-30-Glu-CTC-1-M2	ENST00000398904	DAAM2	2831
tRF-1-30-Glu-CTC-1-M2	ENST00000612661	MARCKS	2895
tRF-1-30-Glu-CTC-1-M2	NM_001165903	STX1A	1262
tRF-1-30-Glu-CTC-1-M2	ENST00000555818	SIPA1L1	2068
tRF-1-30-Glu-CTC-1-M2	ENST00000300850	ZNF646	1104
tRF-1-30-Glu-CTC-1-M2	NM_001109997	KLHL33	2994
tRF-1-30-Glu-CTC-1-M2	ENST00000593829	LSM4	1234
tRF-1-30-Glu-CTC-1-M2	ENST00000373578	SRC	2671
tRF-1-30-Glu-CTC-1-M2	ENST00000318833	ZFP3	3361
tRF-1-30-Glu-CTC-1-M2	NM_001031735	IZUMO4	245
tRF-1-30-Glu-CTC-1-M2	ENST00000273398	ATP6V1A	2629
tRF-1-30-Glu-CTC-1-M2	NM_001303	COX10	1464
tRF-1-30-Glu-CTC-1-M2	NM_021974	POLR2F	1597
tRF-1-30-Glu-CTC-1-M2	NM_001300	KLF6	3543
tRF-1-30-Glu-CTC-1-M2	ENST00000259750	TTBK1	2883
tRF-1-30-Glu-CTC-1-M2	NM_181042	PBRM1	2696
tRF-1-30-Glu-CTC-1-M2	ENST00000264605	MLPH	1726
[truncated: 33,754 more rows]
